# Supplementary material for: Benzyl (E)-3-(4-meth­oxy­benzyl­idene)dithio­carbazate
Source: Acta Crystallogr Sect E Struct Rep Online. 2011 Oct 22;67(Pt 11):o3011. doi: 10.1107/S1600536811042140 (PMC3247410; doi:10.1107/S1600536811042140)
Supplement: Supplementary file 2 [file e-67-o3011-Isup2.hkl]

#
# h,k,l, Fc-squared, Fo-squared, sigma(Fo-squared) and status flag
#
data_I
_shelx_title ' 110922_SSTH4 in P2(1)/c'
_shelx_refln_list_code          4
_shelx_F_calc_maximum      165.29
_exptl_crystal_F_000       664.00
_reflns_d_resolution_high  0.8346
 
loop_
 _symmetry_equiv_pos_as_xyz
 'x, y, z'
 '-x, y+1/2, -z+1/2'
 '-x, -y, -z'
 'x, -y-1/2, z-1/2'
 
_cell_length_a    10.2670
_cell_length_b     5.1500
_cell_length_c    31.6860
_cell_angle_alpha  90.000
_cell_angle_beta   97.141
_cell_angle_gamma  90.000
 
_shelx_F_squared_multiplier     1.000
 
loop_
 _refln_index_h
 _refln_index_k
 _refln_index_l
 _refln_F_squared_calc
 _refln_F_squared_meas
 _refln_F_squared_sigma
 _refln_observed_status
   2   0   0      898.71      999.54     29.11 o
   3   0   0      860.65     1054.15     36.24 o
   4   0   0     1574.13     1592.91     51.63 o
   5   0   0      194.46      166.85     19.53 o
   6   0   0       11.66        5.66      7.11 o
   7   0   0       16.70       23.83      7.70 o
   8   0   0      141.92      184.89     25.92 o
   9   0   0      227.20      263.51     32.60 o
  10   0   0      102.12      127.47     24.23 o
  11   0   0        2.13        1.41     10.68 o
  12   0   0      226.31      236.87     37.04 o
   1   1   0     1141.12     1285.48     18.71 o
   2   1   0     8569.43     8885.80     55.00 o
   3   1   0      111.15      135.42      9.65 o
   4   1   0     2918.64     3016.36     46.84 o
   5   1   0      861.59      827.13     27.53 o
   6   1   0       35.48       33.76     10.27 o
   7   1   0      176.11      205.45     14.34 o
   8   1   0      329.13      344.88     23.52 o
   9   1   0       27.54       35.70     13.86 o
  10   1   0      149.61      110.12     23.83 o
  11   1   0       31.36        5.63     10.85 o
  12   1   0        0.01        0.00      8.72 o
   0   2   0       54.55       73.20     16.82 o
   1   2   0      379.61      392.22     12.43 o
   2   2   0      135.58      158.65      8.92 o
   3   2   0     1119.97     1185.18     23.27 o
   4   2   0     1298.24     1306.88     68.33 o
   5   2   0       32.70       27.19      7.31 o
   6   2   0      181.89      206.79     11.98 o
   7   2   0       65.69       63.68      9.07 o
   8   2   0      838.61      770.60     30.06 o
   9   2   0        0.44        6.02     12.91 o
  10   2   0        0.81       17.89     13.24 o
  11   2   0        0.05        0.00     12.42 o
   1   3   0        0.09        6.49      5.41 o
   2   3   0      189.21      187.36     10.87 o
   3   3   0     1047.94     1033.43     22.68 o
   4   3   0     1071.37     1009.79     23.35 o
   5   3   0       14.18       19.02      6.63 o
   6   3   0      264.94      289.04     27.39 o
   7   3   0      161.72      158.46     16.77 o
   8   3   0       47.52       29.30      9.24 o
   9   3   0       13.35        2.11     11.43 o
  10   3   0        5.64        0.00     12.69 o
   0   4   0      555.84      537.64     36.99 o
   1   4   0      204.16      221.79     14.27 o
   2   4   0       13.51       19.39      6.48 o
   3   4   0       41.26       31.02      7.66 o
   4   4   0      685.67      667.42     23.70 o
   5   4   0        3.09       12.27      5.63 o
   6   4   0       18.26       21.92      8.07 o
   7   4   0       23.91       22.25     15.46 o
   8   4   0       42.26       58.11     14.50 o
   9   4   0        0.10       25.84     13.77 o
   1   5   0      198.13      207.67     19.05 o
   2   5   0      259.11      240.39     20.33 o
   3   5   0       23.38       21.83      8.12 o
   4   5   0        0.06        6.16      7.71 o
   5   5   0        3.59        7.13      7.99 o
   6   5   0        0.80        8.06     12.16 o
   7   5   0        9.41       26.59     15.78 o
   0   6   0       90.41       95.58     21.11 o
   1   6   0        1.07        8.96     17.62 o
   2   6   0       24.36       19.98     12.91 o
 -12   1   1        0.33        0.00      9.57 o
 -11   1   1       75.52       94.21     22.53 o
 -10   1   1      399.21      466.95     45.55 o
  -9   1   1       55.13       50.46     17.01 o
  -8   1   1      366.58      365.46     24.15 o
  -7   1   1        0.74       11.51      6.01 o
  -6   1   1       23.16       25.58      9.82 o
  -5   1   1       49.19       28.41      8.85 o
  -4   1   1      259.28      291.35     15.14 o
  -3   1   1      104.80      104.26     15.55 o
  -2   1   1     4868.12     5119.17     38.33 o
  -1   1   1     6148.91     6114.29     44.10 o
   0   1   1     9587.34     9360.13    112.47 o
   1   1   1     3287.08     3293.08     23.68 o
   2   1   1      715.42      921.32     55.27 o
   3   1   1      472.08      514.36     16.65 o
   4   1   1     1936.81     1946.25     30.41 o
   5   1   1      194.68      170.03     12.87 o
   6   1   1       31.59       27.58      9.15 o
   7   1   1       67.47       83.94      9.94 o
   8   1   1       59.51       64.79     11.87 o
   9   1   1        0.08        0.29      8.42 o
  10   1   1        0.14        7.22      9.88 o
  11   1   1       12.67       17.36     14.31 o
  12   1   1       40.33       36.39     12.32 o
 -11   2   1        0.01        0.00     15.30 o
 -10   2   1       36.92       64.11     18.03 o
  -9   2   1       17.39       31.40     11.04 o
  -8   2   1      632.13      587.48     26.71 o
  -7   2   1        0.18        3.09      6.63 o
  -6   2   1      572.76      568.56     19.65 o
  -5   2   1      961.79      963.97     31.73 o
  -4   2   1     4661.08     4389.71     49.19 o
  -3   2   1      199.66      187.63      9.93 o
  -2   2   1     2416.14     2465.51     39.04 o
  -1   2   1     1489.37     1503.69     49.60 o
   0   2   1        4.01       21.68      6.84 o
   1   2   1       13.04       18.40      3.97 o
   2   2   1     1846.18     1852.80     27.04 o
   3   2   1      524.10      517.67     15.05 o
   4   2   1     4526.30     4686.18     75.91 o
   5   2   1        9.03       15.48      6.02 o
   6   2   1      112.36      111.83      9.11 o
   7   2   1       98.16      128.51     12.17 o
   8   2   1     1606.61     1653.57     42.97 o
   9   2   1      192.13      181.16     20.35 o
  10   2   1       30.01       44.75     16.49 o
  11   2   1        7.83        9.42     11.35 o
 -10   3   1       27.38       47.84     22.31 o
  -9   3   1       16.62       18.48     11.94 o
  -8   3   1        2.13        8.02      9.57 o
  -7   3   1        1.76        4.90      7.19 o
  -6   3   1      184.95      149.46     22.55 o
  -5   3   1       47.91       40.12      6.87 o
  -4   3   1      555.66      508.47     19.10 o
  -3   3   1      665.44      664.58     18.72 o
  -2   3   1       91.72       93.76      8.10 o
  -1   3   1      746.55      724.67     20.76 o
   0   3   1      799.97      773.71     21.60 o
   1   3   1       21.97       29.33      5.93 o
   2   3   1      328.11      315.13     13.42 o
   3   3   1      330.66      354.49     13.34 o
   4   3   1        2.82        8.46      4.43 o
   5   3   1        3.87        7.33      5.87 o
   6   3   1      664.15      671.44     39.72 o
   7   3   1       49.64       34.62      8.73 o
   8   3   1       21.60        9.84      8.22 o
   9   3   1        1.35       20.09     17.38 o
  10   3   1       11.37        7.13     13.23 o
  -9   4   1       52.40       56.19     21.34 o
  -8   4   1       30.98       43.97     30.18 o
  -7   4   1       14.33        5.76     14.26 o
  -6   4   1       58.09       50.66     11.44 o
  -5   4   1        5.24       10.83      5.56 o
  -4   4   1      732.73      784.12     25.88 o
  -3   4   1       35.74       29.27      6.45 o
  -2   4   1      140.92      143.60     11.66 o
  -1   4   1        1.45       13.48      7.36 o
   0   4   1       53.04       83.16     12.06 o
   1   4   1      344.53      354.14     21.78 o
   2   4   1      500.58      518.73     20.07 o
   3   4   1        0.02        0.00      4.92 o
   4   4   1      300.61      248.90     14.74 o
   5   4   1       21.90       17.15      5.40 o
   6   4   1        1.57       24.41     16.37 o
   7   4   1        0.41       28.49     17.10 o
   8   4   1       41.20       30.13     11.89 o
   9   4   1        4.00       17.05     26.21 o
  -7   5   1       11.25       35.67     19.24 o
  -6   5   1        0.10        1.32     13.82 o
  -5   5   1       12.17       19.27      9.14 o
  -4   5   1       22.83       15.78      7.37 o
  -3   5   1       37.82       28.12      9.30 o
  -2   5   1       30.59       45.93     11.51 o
  -1   5   1        4.04        4.63      7.05 o
   0   5   1       85.00       95.84     13.55 o
   1   5   1        0.03        6.41      7.14 o
   2   5   1      282.71      298.97     29.32 o
   3   5   1        1.88        0.00      8.33 o
   4   5   1       47.35       63.93     12.08 o
   5   5   1       19.97       38.59     10.54 o
   6   5   1       19.48       13.65     15.20 o
   7   5   1        3.87        5.10     10.66 o
  -2   6   1        7.43        6.06      8.82 o
  -1   6   1        1.89        8.65      9.53 o
   0   6   1       47.37       53.28     11.76 o
   1   6   1        9.14        9.42      9.19 o
   2   6   1        0.25       25.21     14.06 o
 -12   0   2       36.37       62.67     20.76 o
 -11   0   2       34.96       47.08     18.52 o
 -10   0   2      485.86      505.70     47.27 o
  -9   0   2      274.51      284.57     33.52 o
  -8   0   2        9.46       18.78     12.88 o
  -7   0   2     1116.94     1140.53     41.01 o
  -6   0   2      431.30      391.14     32.74 o
  -5   0   2       40.35       41.16     10.94 o
  -4   0   2      325.46      354.02     25.39 o
  -3   0   2     1005.11     1028.08     35.99 o
  -2   0   2    27322.13    24849.02    143.79 o
   2   0   2     2007.10     2007.47     40.71 o
   3   0   2     4635.78     4487.68     75.35 o
   4   0   2      460.48      508.96     29.96 o
   5   0   2       58.73       54.57     13.20 o
   6   0   2        1.54       20.78     11.63 o
   7   0   2      158.04      170.97     24.69 o
   8   0   2       14.10       22.53     13.65 o
   9   0   2        0.04        0.05     11.00 o
  10   0   2        9.80       11.41      9.32 o
  11   0   2        0.11        0.00     10.51 o
  12   0   2      401.98      427.88     47.77 o
 -12   1   2        0.28        7.14      8.56 o
 -11   1   2        0.19       12.98     15.49 o
 -10   1   2      280.60      349.29     39.21 o
  -9   1   2       34.30       29.92     11.33 o
  -8   1   2       14.52        6.48     10.33 o
  -7   1   2      196.79      227.21     15.69 o
  -6   1   2      632.68      561.09     35.76 o
  -5   1   2      919.68      857.38     39.46 o
  -4   1   2        3.98        3.28      4.75 o
  -3   1   2     3592.84     3419.49     36.88 o
  -2   1   2    18350.06    17797.53     74.03 o
  -1   1   2     2882.10     3124.23     47.90 o
   0   1   2       91.49      103.34      5.98 o
   1   1   2     1375.72     1455.76     20.67 o
   2   1   2    12414.10    12247.02     64.42 o
   3   1   2      913.54      923.23     18.13 o
   4   1   2       28.02       23.72      4.81 o
   5   1   2       87.47      114.19     15.27 o
   7   1   2      501.33      444.88     26.09 o
   8   1   2      368.29      388.68     24.51 o
   9   1   2       22.30       28.64     13.03 o
  10   1   2       84.78       91.18     20.72 o
  11   1   2        2.33        0.00     13.96 o
 -11   2   2        0.42       15.20     13.03 o
 -10   2   2        2.92       12.97     10.57 o
  -9   2   2        0.69       21.05      9.70 o
  -8   2   2      104.61      124.01     16.68 o
  -7   2   2       69.93       59.61      8.93 o
  -6   2   2       65.40       97.46      9.32 o
  -5   2   2     1557.14     1481.31     33.84 o
  -4   2   2      406.16      396.29     15.88 o
  -3   2   2     1898.21     1929.48     31.43 o
  -2   2   2       24.31       40.09      7.78 o
  -1   2   2       93.11       91.71     17.00 o
   0   2   2        0.66        0.00      7.38 o
   1   2   2        2.35        0.30      3.05 o
   2   2   2       54.61       52.33      5.60 o
   3   2   2      408.75      483.97     15.05 o
   4   2   2     2044.53     1975.15     39.45 o
   5   2   2      434.81      382.61     41.23 o
   6   2   2      197.96      165.24     10.61 o
   7   2   2        1.40        4.25      5.81 o
   8   2   2      216.60      239.89     17.33 o
   9   2   2       33.34       46.68     11.92 o
  10   2   2       42.80       51.21     16.88 o
  11   2   2        9.45        5.20     10.87 o
 -10   3   2       13.21        0.00     13.01 o
  -9   3   2       24.98       13.89     13.69 o
  -8   3   2       66.46       69.92     20.40 o
  -7   3   2       60.03       58.36     11.46 o
  -6   3   2     2484.72     2312.36     76.92 o
  -5   3   2      132.94      142.06     11.62 o
  -4   3   2      565.72      592.68     21.05 o
  -3   3   2      232.54      258.02     12.24 o
  -2   3   2      487.70      460.94     26.82 o
  -1   3   2      795.68      791.72     21.97 o
   0   3   2      735.38      769.92     21.53 o
   1   3   2      164.44      169.40     12.72 o
   2   3   2       50.68       46.80      5.76 o
   3   3   2       33.54       33.59      5.22 o
   4   3   2        6.98       10.86      4.54 o
   5   3   2       54.08       42.99     13.08 o
   6   3   2     1403.91     1485.82     56.73 o
   7   3   2       18.05        8.80      5.90 o
   8   3   2      151.77      135.51     16.33 o
   9   3   2        4.80        5.63     13.97 o
  10   3   2        5.50        0.09     12.18 o
  -9   4   2        8.70        3.38     14.19 o
  -8   4   2        3.88        1.65     13.10 o
  -7   4   2        2.83        2.70     10.65 o
  -6   4   2       66.59       57.78     12.33 o
  -5   4   2       13.16       29.60      7.80 o
  -4   4   2      433.46      425.82     19.75 o
  -3   4   2       35.01       31.85     15.25 o
  -2   4   2      224.06      237.51     14.84 o
  -1   4   2      322.11      313.04     16.46 o
   0   4   2       66.05       71.35     10.74 o
   1   4   2      245.96      234.33     17.41 o
   2   4   2      309.92      293.68     19.00 o
   3   4   2       31.94       30.63      5.69 o
   4   4   2      162.69      168.94     12.00 o
   5   4   2      111.97      100.32     16.59 o
   6   4   2       27.03       28.84      9.04 o
   7   4   2       24.54       43.58     20.78 o
   8   4   2       24.54       28.71     12.49 o
   9   4   2        2.32        0.00     10.94 o
  -7   5   2        0.16       20.31     17.78 o
  -6   5   2       52.27       58.97     13.21 o
  -5   5   2       95.56       88.79     19.26 o
  -4   5   2        0.54        6.18     11.53 o
  -3   5   2       23.67       20.26      8.08 o
  -2   5   2        1.98        4.73      7.34 o
  -1   5   2       19.12       17.93      7.90 o
   0   5   2      118.49      116.62     14.57 o
   1   5   2       36.80       37.17      9.15 o
   2   5   2      313.14      326.46     22.85 o
   3   5   2        8.87        4.42     13.76 o
   4   5   2        1.87        0.00     14.47 o
   5   5   2        0.78       15.43     12.57 o
   6   5   2        0.91        0.00     14.91 o
   7   5   2        0.76       21.41     16.69 o
  -2   6   2       10.60        6.29      7.32 o
  -1   6   2       28.62       23.72     10.67 o
   0   6   2        7.35       11.47     10.76 o
   1   6   2        6.14        8.27     14.27 o
   2   6   2        5.49        2.20     14.54 o
 -12   1   3       29.31       16.26      9.36 o
 -11   1   3       87.95       80.98     22.10 o
 -10   1   3      405.79      369.39     40.67 o
  -9   1   3        1.67        0.00     10.05 o
  -8   1   3       53.71       42.42     15.31 o
  -7   1   3      658.62      646.95     34.31 o
  -6   1   3      182.39      183.14     15.37 o
  -5   1   3       47.84       51.09     11.16 o
  -4   1   3      166.45      163.63     11.82 o
  -3   1   3      155.53      176.16     12.47 o
  -2   1   3    24775.11    23823.13     89.45 o
  -1   1   3      910.24      844.43     27.62 o
   0   1   3     1574.47     1536.65     36.50 o
   1   1   3      239.91      235.74     17.93 o
   2   1   3    24964.64    24234.38     86.44 o
   3   1   3      254.01      256.95     12.53 o
   4   1   3      362.26      415.29     24.17 o
   5   1   3       26.42       10.50      6.28 o
   7   1   3      260.71      308.38     28.65 o
   8   1   3       63.22       56.81     15.75 o
   9   1   3        0.09        0.00      9.79 o
  10   1   3      218.87      236.97     31.91 o
  11   1   3        0.05        0.00      8.99 o
 -11   2   3       22.98       22.96     13.38 o
 -10   2   3       30.50       26.69     14.30 o
  -9   2   3        0.01        0.00      8.63 o
  -8   2   3       33.33       34.24     10.70 o
  -7   2   3       75.63       53.37      8.60 o
  -6   2   3     1137.92     1106.53     32.18 o
  -5   2   3       46.85       60.65      7.51 o
  -4   2   3     2642.03     2666.93     48.42 o
  -3   2   3     2835.94     2866.25     39.20 o
  -2   2   3     2802.17     2801.74     44.58 o
  -1   2   3      365.22      337.04     12.47 o
   0   2   3       19.89       17.85      4.38 o
   1   2   3      283.88      302.90      8.86 o
   2   2   3       32.10       35.23      4.48 o
   3   2   3      458.31      521.06     15.83 o
   4   2   3      619.97      584.39     21.28 o
   5   2   3       19.43       19.44      8.01 o
   6   2   3      473.52      438.24     16.47 o
   7   2   3      165.20      155.80     13.01 o
   8   2   3      256.98      267.35     17.98 o
   9   2   3       48.78       45.43     24.78 o
  10   2   3       77.12       88.60     20.97 o
  11   2   3       45.07       56.93     18.72 o
 -10   3   3       45.32       63.67     22.74 o
  -9   3   3        4.64       13.95     13.83 o
  -8   3   3        6.13        8.88     11.06 o
  -7   3   3       50.56       29.61      8.93 o
  -6   3   3      106.69      103.68     20.81 o
  -5   3   3       71.48       60.57     10.17 o
  -4   3   3      199.67      234.70     13.93 o
  -3   3   3      117.02      123.61      8.99 o
  -2   3   3      176.02      158.42     24.48 o
  -1   3   3      811.38      787.44     22.14 o
   0   3   3       56.29       66.20      7.58 o
   1   3   3      214.59      212.76     16.13 o
   2   3   3      299.80      288.58     12.17 o
   3   3   3       87.60       86.01      6.54 o
   4   3   3        3.64       12.00      6.74 o
   5   3   3       59.99       44.16      9.27 o
   6   3   3      881.42      844.92     72.10 o
   7   3   3      234.12      222.46     18.96 o
   8   3   3        0.16        0.00      6.04 o
   9   3   3       30.26       63.55     21.97 o
  10   3   3       31.24       24.37     18.33 o
  -9   4   3       72.66       64.27     24.65 o
  -8   4   3       35.31       38.67     20.70 o
  -6   4   3       14.41       27.99     10.20 o
  -5   4   3        8.05       15.43      6.02 o
  -4   4   3       87.15       72.44      9.38 o
  -3   4   3       48.49       48.27      7.55 o
  -2   4   3       87.41       88.29     11.47 o
  -1   4   3      200.56      189.87     24.47 o
   0   4   3      161.04      176.27     15.12 o
   1   4   3       42.64       61.80     10.46 o
   2   4   3       24.80       27.77     10.42 o
   3   4   3       96.31       82.08     16.77 o
   4   4   3      250.31      245.68     17.33 o
   5   4   3        0.04        0.00      9.11 o
   6   4   3      125.15      139.63     26.99 o
   7   4   3        0.07       30.84     17.89 o
   8   4   3       19.54       32.96     31.33 o
   9   4   3        3.24        8.60     12.56 o
  -7   5   3       39.04       53.41     21.53 o
  -6   5   3      116.74      121.13     17.46 o
  -5   5   3       34.67       51.41     12.73 o
  -4   5   3       70.01       65.21     12.28 o
  -3   5   3        3.52        9.78      6.87 o
  -2   5   3       82.85       94.69     11.16 o
  -1   5   3      117.99      108.39     14.52 o
   0   5   3       28.66       35.81      8.90 o
   1   5   3       16.63       27.58      8.98 o
   2   5   3      283.69      307.71     21.51 o
   3   5   3       70.46       66.82     11.14 o
   4   5   3       32.77       34.91      9.89 o
   5   5   3        1.24       19.00     12.57 o
   6   5   3        6.47        0.00     12.32 o
  -2   6   3        3.02        0.00      7.56 o
  -1   6   3        0.22        0.00      7.69 o
   0   6   3       91.72       77.47     22.00 o
   1   6   3        0.05        0.00     12.17 o
   2   6   3        5.28        0.00     19.17 o
 -12   0   4      272.93      306.21     41.99 o
 -11   0   4       54.86       65.33     20.27 o
 -10   0   4       99.15       99.41     21.95 o
  -9   0   4      270.91      266.59     32.92 o
  -8   0   4      418.26      425.86     37.81 o
  -7   0   4     1307.97     1313.73     44.41 o
  -6   0   4      952.45     1040.80     52.35 o
  -5   0   4      162.41      178.01     20.29 o
  -4   0   4     1111.83     1059.09     42.89 o
  -3   0   4      127.08      161.80     15.45 o
  -2   0   4     3176.85     3006.14     50.24 o
   1   0   4     6397.85     6469.97     90.29 o
   2   0   4     7301.52     7763.79     80.68 o
   3   0   4       25.02       47.32     10.94 o
   4   0   4       34.67       36.55     10.21 o
   5   0   4     3106.78     3162.64     82.76 o
   6   0   4     2547.63     2724.83     85.10 o
   7   0   4      587.15      448.12     38.18 o
   8   0   4       10.71       18.34      9.46 o
   9   0   4        6.46        9.81     11.48 o
  10   0   4        3.75        5.30     10.75 o
  11   0   4        0.90        0.37     10.47 o
 -12   1   4       27.34       23.03     36.39 o
 -11   1   4        3.77       19.30     14.48 o
 -10   1   4       55.95       50.02     18.07 o
  -9   1   4      145.95      126.60     24.37 o
  -8   1   4       42.32       35.89     14.23 o
  -7   1   4      371.99      345.43     22.41 o
  -6   1   4      267.84      293.85     26.43 o
  -5   1   4     1027.39     1018.65     44.52 o
  -4   1   4      848.49      822.68     25.95 o
  -3   1   4     1567.26     1597.31     26.57 o
  -2   1   4    10070.55    10438.16    125.71 o
  -1   1   4     5439.05     5533.07     71.73 o
   0   1   4       74.56       61.87     11.15 o
   1   1   4     3059.98     3050.83     57.88 o
   2   1   4     1014.84     1050.38     50.58 o
   3   1   4        4.95        8.69      4.19 o
   4   1   4       23.54       49.01      9.69 o
   5   1   4       10.08       16.68      8.37 o
   6   1   4      121.81      137.53     21.23 o
   7   1   4       60.41       89.10     17.53 o
   8   1   4       58.23       39.32     13.05 o
   9   1   4        8.80        1.55      9.50 o
  10   1   4      370.39      386.85     39.15 o
  11   1   4       21.21       14.60     14.36 o
 -11   2   4       15.26       12.39     12.68 o
 -10   2   4        6.20       24.92     13.68 o
  -9   2   4        3.30        7.03      8.55 o
  -8   2   4      117.36      153.76     26.87 o
  -7   2   4        0.85        4.36      5.03 o
  -6   2   4      565.99      497.59     18.80 o
  -5   2   4       92.87      105.78      9.86 o
  -4   2   4     1155.49     1272.98     31.91 o
  -3   2   4      389.33      431.42     16.06 o
  -2   2   4      177.93      220.42     12.48 o
  -1   2   4     1704.55     1681.59     42.67 o
   0   2   4        0.03        1.52      4.12 o
   1   2   4     1153.91     1107.56     15.55 o
   2   2   4      470.45      520.58     11.86 o
   3   2   4       22.48       19.71      4.25 o
   4   2   4        2.81        8.21      4.45 o
   5   2   4      846.65      905.77     24.82 o
   6   2   4        0.09        3.25      4.21 o
   7   2   4        3.35        4.98      5.43 o
   8   2   4       94.18      108.39     11.93 o
   9   2   4       54.69       45.59     11.54 o
  10   2   4       26.06       33.50     15.40 o
  11   2   4        0.15       15.89     14.15 o
 -10   3   4       15.30       36.49     20.27 o
  -9   3   4        4.19        6.03     10.54 o
  -8   3   4        2.77        0.00     14.01 o
  -7   3   4        2.18        1.71      6.50 o
  -6   3   4      548.47      592.54     40.51 o
  -5   3   4        0.27        4.23      5.95 o
  -4   3   4      444.13      463.97     19.44 o
  -3   3   4      634.84      612.93     21.90 o
  -2   3   4      209.62      181.57     11.43 o
  -1   3   4      155.07      144.31     10.19 o
   0   3   4       46.06       50.36      7.00 o
   1   3   4      163.13      169.71     11.98 o
   2   3   4       82.45       74.45      6.23 o
   3   3   4      430.39      439.82     13.13 o
   4   3   4      249.55      235.30     26.18 o
   5   3   4       16.62       24.22      5.43 o
   6   3   4     1527.75     1383.42     48.62 o
   7   3   4       19.40        5.42     15.57 o
   8   3   4       25.90       12.64     12.80 o
   9   3   4       58.42       80.81     22.72 o
  10   3   4       56.09       58.10     23.70 o
  -9   4   4       14.24       29.19     19.29 o
  -8   4   4      321.65      255.62     38.83 o
  -6   4   4       57.05       66.69      9.80 o
  -5   4   4       37.93       51.99      8.39 o
  -4   4   4       10.73       23.04      7.41 o
  -3   4   4       76.78       49.13      7.17 o
  -2   4   4        0.25        0.00      5.89 o
  -1   4   4       11.71        7.84      7.75 o
   0   4   4       87.92       93.09     10.15 o
   1   4   4      380.55      395.06     22.09 o
   2   4   4      124.86      129.77     12.85 o
   3   4   4        7.87        6.97      3.85 o
   4   4   4      371.83      359.56     15.55 o
   5   4   4       19.36       17.06      6.61 o
   6   4   4      131.59      191.06     31.56 o
   7   4   4        4.92       31.52     18.71 o
   8   4   4       41.02       44.55     14.73 o
   9   4   4       66.55       56.74     15.81 o
  -7   5   4       61.41       55.22     22.64 o
  -6   5   4       43.66       43.00     11.23 o
  -5   5   4       22.30       10.87      8.32 o
  -4   5   4        0.40        0.00      7.87 o
  -3   5   4       18.23       23.41      8.79 o
  -2   5   4       68.87       76.99     12.63 o
  -1   5   4        5.28        2.08      7.45 o
   0   5   4       35.73       38.41      9.91 o
   1   5   4        0.13        3.91      5.98 o
   2   5   4       50.50       64.25     11.61 o
   3   5   4        2.97        1.31      5.35 o
   4   5   4      103.45      101.00     12.41 o
   5   5   4       16.87       22.52     15.51 o
   6   5   4        2.24        6.70     12.95 o
  -2   6   4       16.40       37.52     11.53 o
  -1   6   4       19.41       23.37     23.29 o
   0   6   4       61.04       58.70     19.28 o
   1   6   4        4.82       15.39     15.66 o
   2   6   4        5.07        0.00     11.53 o
 -12   1   5        1.60        0.00      8.89 o
 -11   1   5        9.97       10.43      9.70 o
 -10   1   5        0.03        0.00     12.31 o
  -9   1   5      234.67      328.34     36.54 o
  -8   1   5      512.97      519.49     41.66 o
  -7   1   5      185.90      174.00     13.98 o
  -6   1   5        0.71        0.71      6.05 o
  -5   1   5     1458.62     1559.78     55.77 o
  -4   1   5      181.48      158.14     12.82 o
  -3   1   5      333.97      359.02     16.32 o
  -2   1   5      222.07      248.56     14.18 o
  -1   1   5      229.04      302.66     20.33 o
   0   1   5      438.43      464.16     23.02 o
   1   1   5     2366.26     2435.66     53.03 o
   2   1   5     2417.76     2451.77     33.74 o
   3   1   5       75.60       74.43      7.31 o
   4   1   5      219.64      206.48     16.70 o
   5   1   5     1793.41     1953.50     56.30 o
   6   1   5      396.99      426.26     35.44 o
   7   1   5        0.20        3.17      6.36 o
   8   1   5        0.21        0.00      8.85 o
   9   1   5       38.00       35.76     12.30 o
  10   1   5       77.61       75.95     19.43 o
  11   1   5       11.69       10.11      9.56 o
 -11   2   5        1.08        6.34      9.88 o
 -10   2   5       11.97        0.34      9.80 o
  -9   2   5        5.11       19.15     16.23 o
  -8   2   5      217.17      205.32     21.06 o
  -7   2   5        2.47        6.59      5.74 o
  -6   2   5        7.94       11.45      4.93 o
  -5   2   5     1337.85     1385.53     28.66 o
  -4   2   5     2488.88     2453.27     40.28 o
  -3   2   5     1121.74     1119.29     26.04 o
  -2   2   5     1760.38     1820.64     32.02 o
  -1   2   5     1044.28      980.75     35.21 o
   0   2   5     1145.98     1081.04     20.09 o
   1   2   5     1285.83     1205.28     27.94 o
   2   2   5     2337.47     2430.31     32.26 o
   3   2   5        3.91        5.26      3.44 o
   4   2   5       17.32       18.16      7.52 o
   5   2   5      462.00      458.81     17.69 o
   6   2   5       63.38       77.81      8.67 o
   7   2   5        4.34        9.83      6.14 o
   8   2   5      232.82      213.15     15.71 o
   9   2   5       18.24       32.00     10.14 o
  10   2   5      105.73      132.03     24.73 o
  11   2   5        0.88        6.86     10.12 o
 -10   3   5        4.49       22.59     15.73 o
  -9   3   5       55.01       57.89     21.12 o
  -8   3   5       91.01       83.84     20.31 o
  -7   3   5       22.93        0.00     12.87 o
  -6   3   5      275.16      333.22     33.81 o
  -5   3   5       30.05       42.88      9.01 o
  -4   3   5       67.91       64.22      8.37 o
  -3   3   5        8.63        9.34      5.67 o
  -2   3   5       19.03       17.63      5.72 o
  -1   3   5        0.18        1.95      5.18 o
   0   3   5       26.72       26.23      6.06 o
   1   3   5        4.54       10.64      6.15 o
   2   3   5      167.25      168.96      8.64 o
   3   3   5        0.60        7.14      3.32 o
   4   3   5      105.12       98.56      8.85 o
   5   3   5      201.58      227.50     30.86 o
   6   3   5       51.01       85.39     19.79 o
   7   3   5       48.39       46.03      8.37 o
   8   3   5       83.18       87.15     21.53 o
   9   3   5       53.69       64.64     15.89 o
  10   3   5       10.03        8.09     12.87 o
  -9   4   5        5.89       31.08     22.60 o
  -8   4   5       26.21       62.51     20.52 o
  -6   4   5      110.78      113.71     21.93 o
  -5   4   5        7.62       12.59      6.28 o
  -4   4   5       45.60       28.75      7.31 o
  -3   4   5      137.04      124.44     13.86 o
  -2   4   5       74.78       72.53     11.01 o
  -1   4   5       34.95       35.53      6.73 o
   0   4   5        0.47        6.92      5.78 o
   1   4   5      154.16      163.20     14.08 o
   2   4   5      212.53      219.45     24.85 o
   3   4   5       79.90       86.96      7.40 o
   4   4   5      561.29      579.28     24.84 o
   5   4   5        1.68       14.84      6.23 o
   6   4   5        0.35        0.00     13.17 o
   7   4   5       54.61       76.47     23.97 o
   8   4   5       22.22       19.77     17.17 o
  -7   5   5       36.76       69.15     24.17 o
  -6   5   5       12.06        0.85      8.12 o
  -5   5   5        1.28        0.00      8.14 o
  -4   5   5       19.74       24.05      9.22 o
  -3   5   5       32.09       46.21     10.58 o
  -2   5   5        0.54        0.00      7.26 o
  -1   5   5       28.42       18.32      8.52 o
   0   5   5       18.26       33.87      8.77 o
   1   5   5        0.08        0.00      6.12 o
   2   5   5        0.08        3.66      6.07 o
   3   5   5        3.76        0.00      5.17 o
   4   5   5       18.64       11.66     12.78 o
   5   5   5       22.95        3.58     11.98 o
   6   5   5        7.23        1.90     12.25 o
  -2   6   5        6.17       13.61      8.80 o
  -1   6   5        3.66        3.99     11.05 o
   0   6   5       81.69      107.14     24.78 o
   1   6   5       67.99       58.33     21.77 o
   2   6   5        1.72        0.00     12.96 o
 -12   0   6       84.05       89.35     24.06 o
 -11   0   6        3.05       10.42     14.04 o
 -10   0   6       78.06       97.79     23.69 o
  -9   0   6      549.62      636.85     49.33 o
  -8   0   6      167.79      195.05     26.97 o
  -7   0   6      482.60      500.69     22.44 o
  -6   0   6       13.32        3.58      7.88 o
  -5   0   6     2324.86     2148.72     68.10 o
  -4   0   6      437.55      413.50     26.72 o
  -3   0   6     1759.92     1765.67     47.10 o
  -2   0   6      617.15      544.88     16.14 o
  -1   0   6        6.45       22.35      3.96 o
   0   0   6    26534.33    25616.16    123.09 o
   1   0   6      158.75       90.61     14.53 o
   2   0   6      173.30      151.97     12.51 o
   3   0   6     1647.66     1640.91     45.66 o
   4   0   6     2891.62     2614.14     67.35 o
   5   0   6     2380.65     2373.45     71.30 o
   6   0   6     1365.51     1435.29     61.40 o
   7   0   6      141.20      129.96     21.78 o
   8   0   6      230.89      255.60     30.14 o
   9   0   6      135.44      155.18     23.95 o
  10   0   6        1.31        7.06     11.18 o
  11   0   6        9.38        1.86      9.65 o
 -12   1   6       39.35       48.36     13.18 o
 -11   1   6       13.53       21.56     15.44 o
 -10   1   6        1.74        0.00     18.15 o
  -9   1   6       98.07      128.45     24.12 o
  -8   1   6        0.01        0.00      9.83 o
  -7   1   6        0.09        9.81      6.25 o
  -6   1   6        1.47        9.31      6.87 o
  -5   1   6     1856.26     1907.78     37.06 o
  -4   1   6      669.94      683.55     17.72 o
  -3   1   6      783.86      696.67     28.13 o
  -2   1   6     2041.45     2111.48     49.46 o
  -1   1   6       12.46       24.05     10.53 o
   0   1   6     2550.90     2587.28     55.31 o
   1   1   6       65.36       52.57     10.87 o
   2   1   6      137.46      122.28      8.18 o
   3   1   6     8168.78     8352.21     49.85 o
   4   1   6      946.54      892.18     26.02 o
   5   1   6      104.96      111.00     14.35 o
   6   1   6      209.70      205.87     26.42 o
   7   1   6       33.19       45.92      9.46 o
   8   1   6        1.47        3.03      7.82 o
   9   1   6       25.93       11.02     10.14 o
  10   1   6       74.98       74.97     19.02 o
  11   1   6       26.85        7.99      9.33 o
 -11   2   6       23.53       50.26     19.22 o
 -10   2   6        0.48        2.10     10.90 o
  -9   2   6        8.42       25.02     11.36 o
  -8   2   6       78.67       57.23     21.19 o
  -7   2   6       32.79       29.57      7.09 o
  -6   2   6       60.81       78.65      8.42 o
  -5   2   6        0.90        6.67      4.67 o
  -4   2   6      356.27      361.37     16.42 o
  -3   2   6      142.14      132.59     10.02 o
  -2   2   6     1467.69     1552.66     30.48 o
  -1   2   6        0.05       21.19      8.33 o
   0   2   6        2.03        5.45      3.49 o
   1   2   6     1039.88      925.54     16.61 o
   2   2   6       34.39       19.92      3.65 o
   3   2   6       21.92       31.98      4.61 o
   4   2   6      118.76      144.89      9.02 o
   5   2   6      125.28      139.74      9.18 o
   6   2   6        4.82        3.08      7.32 o
   7   2   6        5.13        6.38      5.62 o
   8   2   6      252.80      232.26     16.34 o
   9   2   6       10.37       23.60     11.86 o
  10   2   6       24.53       21.18     11.78 o
  11   2   6       11.77       36.93     16.90 o
 -10   3   6       38.70       66.99     23.52 o
  -9   3   6       51.73       49.35     22.03 o
  -8   3   6      195.06      147.09     27.17 o
  -7   3   6        8.20        6.06     10.23 o
  -6   3   6      137.70      184.52     17.81 o
  -5   3   6       85.79      102.36     12.54 o
  -4   3   6        8.67        9.58      4.84 o
  -3   3   6       33.87       40.66      9.09 o
  -2   3   6        1.66       12.24      8.63 o
  -1   3   6     1873.58     1861.01     34.44 o
   0   3   6      739.11      757.33     21.11 o
   1   3   6      708.98      718.43     19.22 o
   2   3   6       24.99       23.35      4.87 o
   3   3   6        0.69        1.36      3.80 o
   4   3   6       38.24       47.09      8.41 o
   5   3   6        1.37        0.00      4.58 o
   6   3   6       12.89       14.32      6.06 o
   7   3   6       62.72       54.45      9.54 o
   8   3   6       84.30       80.05     15.99 o
   9   3   6       15.43       29.41     13.42 o
  10   3   6        9.10       10.49     11.71 o
  -9   4   6       94.20       69.83     23.66 o
  -8   4   6      132.43      114.60     26.79 o
  -6   4   6        2.61        3.51     10.01 o
  -5   4   6       97.23       96.74     11.26 o
  -4   4   6       34.25       47.91      8.83 o
  -3   4   6       32.71       49.69     14.41 o
  -2   4   6        5.91        3.91      5.70 o
  -1   4   6        0.23        0.00      6.38 o
   0   4   6       26.49       33.93      8.02 o
   1   4   6        1.32        0.00      6.01 o
   2   4   6      127.80      140.76     11.82 o
   3   4   6       52.69       55.75     11.34 o
   4   4   6      731.53      706.66     25.73 o
   5   4   6      119.96      137.92     13.06 o
   6   4   6        0.08        6.81     13.59 o
   7   4   6       80.20      112.87     28.66 o
   8   4   6       69.60       83.54     17.25 o
  -7   5   6       13.99       28.05     19.64 o
  -6   5   6        1.19        6.58      8.78 o
  -5   5   6        0.29        3.51      7.78 o
  -4   5   6        8.33        6.27      9.43 o
  -3   5   6        2.05        0.00     13.19 o
  -2   5   6        2.17        2.77      7.67 o
  -1   5   6       48.37       60.89     11.40 o
   0   5   6       36.78       30.81      9.10 o
   1   5   6        4.57        3.49      5.92 o
   2   5   6       71.10       85.32     10.95 o
   3   5   6        0.04        0.00     13.89 o
   4   5   6       84.04       76.65     22.91 o
   5   5   6        0.40        0.00     14.27 o
   6   5   6       10.08       16.70     13.79 o
  -2   6   6       31.76       55.69     18.42 o
  -1   6   6        0.95        0.00     10.75 o
   0   6   6       16.51       43.56     19.01 o
   1   6   6       21.38       23.81     16.60 o
 -12   1   7        6.19        6.74     11.53 o
 -11   1   7       14.36       20.09      9.53 o
 -10   1   7       44.93       33.83     13.59 o
  -9   1   7       30.64       22.89     11.39 o
  -8   1   7      163.07      145.84     24.13 o
  -7   1   7      284.99      267.60     20.19 o
  -6   1   7      353.13      330.74     21.23 o
  -5   1   7     1714.66     1698.56     39.18 o
  -4   1   7     3716.83     3762.12     47.81 o
  -3   1   7       22.16       10.90      3.95 o
  -2   1   7      496.99      480.56     18.37 o
  -1   1   7     1810.88     1877.97     33.08 o
   0   1   7     1310.65     1257.21     20.96 o
   1   1   7        5.80        0.00     11.16 o
   2   1   7      153.50      155.26      8.78 o
   3   1   7      122.97      132.04      7.02 o
   4   1   7     1828.74     1972.91     38.32 o
   5   1   7       19.79       18.41      7.85 o
   6   1   7       44.67       60.71     18.05 o
   7   1   7      409.66      402.25     37.74 o
   8   1   7      214.73      262.05     28.54 o
   9   1   7       19.58       23.50     10.62 o
  10   1   7        9.35        6.22      8.21 o
  11   1   7       78.79       69.97     20.09 o
 -11   2   7       73.00       91.85     24.12 o
 -10   2   7       98.35       84.63     21.71 o
  -9   2   7        0.19        1.75     14.44 o
  -8   2   7       15.76       27.42     10.45 o
  -7   2   7       15.14        3.13      5.93 o
  -6   2   7       51.10       53.14      7.19 o
  -5   2   7      172.29      144.19     10.03 o
  -4   2   7      362.30      417.07     17.68 o
  -3   2   7       19.95       33.68      6.25 o
  -2   2   7       62.82       97.84      9.00 o
  -1   2   7     1959.96     1833.17     40.57 o
   0   2   7     2715.31     2699.83     33.58 o
   1   2   7       15.95        0.56      9.72 o
   2   2   7      188.01      129.44     18.60 o
   3   2   7     1991.46     1875.53     29.44 o
   4   2   7       20.45       18.10      4.24 o
   5   2   7       81.03       77.25      8.01 o
   6   2   7       16.09        8.26      6.28 o
   7   2   7        0.29        0.00      4.94 o
   8   2   7      169.30      172.03     13.93 o
   9   2   7       23.04       24.74     12.55 o
  10   2   7        9.87       12.66     10.43 o
  11   2   7       21.48       22.57     10.22 o
 -10   3   7       70.03       83.50     26.11 o
  -9   3   7       63.55       74.82     22.89 o
  -8   3   7       58.22       71.56     20.99 o
  -7   3   7      131.31      134.11     25.35 o
  -6   3   7      214.00      193.32     17.98 o
  -5   3   7      566.40      518.64     26.86 o
  -4   3   7       80.34       94.31     10.18 o
  -3   3   7       26.01       26.02      8.92 o
  -2   3   7      165.86      172.29     12.10 o
  -1   3   7       17.22       25.12      6.14 o
   0   3   7       86.69      111.92      9.12 o
   1   3   7      278.45      307.40     12.42 o
   2   3   7       75.99       77.12      6.40 o
   3   3   7       50.40       61.43      9.07 o
   4   3   7      174.32      175.24     10.37 o
   5   3   7       14.68       11.26      4.04 o
   6   3   7      143.91      145.72     11.72 o
   7   3   7       40.62       56.83      8.83 o
   8   3   7       58.23       78.25     15.86 o
   9   3   7        0.48        2.65      8.73 o
  10   3   7        9.77       11.91     14.25 o
  -9   4   7       39.37       27.86     16.30 o
  -8   4   7       23.47       33.43     17.61 o
  -7   4   7       16.81       28.61     13.38 o
  -6   4   7        2.95        0.00     10.39 o
  -5   4   7        6.13       14.95     10.80 o
  -4   4   7        7.35       10.38      6.90 o
  -3   4   7      278.75      297.30     25.03 o
  -2   4   7       12.62       10.71      5.66 o
  -1   4   7        5.63        0.00      7.25 o
   0   4   7       21.73       26.33     10.53 o
   1   4   7        2.91        3.86      5.08 o
   2   4   7      140.27      136.12     25.14 o
   3   4   7       27.05       23.02      8.90 o
   4   4   7       65.58       57.48      7.20 o
   5   4   7        0.71        1.12      7.46 o
   6   4   7       83.16       87.69     23.67 o
   7   4   7       38.75       27.01     20.88 o
   8   4   7       22.37       57.08     15.71 o
  -7   5   7        7.23       21.31     10.47 o
  -6   5   7       19.29       37.53     12.42 o
  -5   5   7       18.09       31.61     12.27 o
  -4   5   7      148.76      165.30     18.40 o
  -3   5   7        3.99       18.23      8.86 o
  -2   5   7        0.19        0.00      7.31 o
  -1   5   7       87.58       81.23     13.02 o
   0   5   7       49.97       54.13     10.33 o
   1   5   7       57.21       64.88     13.29 o
   2   5   7      112.15      105.75     11.09 o
   3   5   7       38.00       48.85     19.15 o
   4   5   7        1.71        0.00     17.36 o
   5   5   7       32.67        5.34     12.11 o
   6   5   7       13.58       32.96     16.56 o
  -2   6   7        0.27        6.05     11.63 o
  -1   6   7       10.87       43.95     18.54 o
   0   6   7       13.27        0.00     12.39 o
   1   6   7       21.40        0.00     17.78 o
 -12   0   8        3.31       12.93     13.16 o
 -11   0   8        0.01        0.00     15.56 o
 -10   0   8       22.32       29.05     14.93 o
  -9   0   8        0.12        0.00     12.06 o
  -8   0   8        4.90       22.37     13.78 o
  -7   0   8     2547.73     2630.46     62.40 o
  -6   0   8     1045.50     1088.46     53.20 o
  -5   0   8      798.38      837.43     41.91 o
  -4   0   8       10.42       19.29      8.31 o
  -3   0   8       29.13       43.97      9.95 o
  -2   0   8     6640.61     6675.49     46.26 o
  -1   0   8      629.95      583.53     23.38 o
   0   0   8      381.49      358.75      9.57 o
   1   0   8     5439.00     5427.75     38.76 o
   2   0   8      563.14      562.16     16.67 o
   3   0   8     1048.87     1057.06     36.85 o
   4   0   8     1027.33      981.41     41.33 o
   5   0   8     1068.99     1093.71     48.74 o
   6   0   8        2.84        3.13      8.68 o
   7   0   8      448.30      515.49     40.60 o
   8   0   8       93.74      127.01     20.79 o
   9   0   8        1.59       10.00      8.00 o
  10   0   8       91.41      117.04     22.90 o
  11   0   8       49.20       69.75     21.78 o
 -12   1   8        0.00        0.00     19.92 o
 -11   1   8       13.08       11.58     12.48 o
 -10   1   8        5.94        3.48     12.34 o
  -9   1   8        4.67       18.72     13.95 o
  -8   1   8        1.04        0.00      9.96 o
  -7   1   8       21.43       15.83      8.41 o
  -6   1   8       76.17       97.57     12.57 o
  -5   1   8       14.63       17.16      5.95 o
  -4   1   8      371.51      492.97     17.91 o
  -3   1   8      429.30      424.07     15.14 o
  -2   1   8      475.23      506.96     19.04 o
  -1   1   8      589.09      684.14     15.25 o
   0   1   8     2181.31     2167.89     25.72 o
   1   1   8     2388.40     2269.75     56.68 o
   2   1   8     2202.98     2078.17     35.66 o
   3   1   8     3364.03     3368.98     37.39 o
   4   1   8     1188.78     1257.00     31.05 o
   5   1   8        1.16        1.07      5.40 o
   6   1   8      217.37      180.81     50.72 o
   7   1   8        3.81        8.97     11.47 o
   8   1   8       37.66       42.52     12.59 o
   9   1   8        8.39        7.14      8.37 o
  10   1   8        0.06        0.00     13.19 o
  11   1   8        6.94        0.00     11.23 o
 -11   2   8        0.25       18.62     17.23 o
 -10   2   8       23.75       25.05     15.31 o
  -9   2   8       15.90       13.60     12.67 o
  -8   2   8        0.14       10.74     10.07 o
  -7   2   8       44.99       56.10     13.04 o
  -6   2   8        0.91        4.62      6.78 o
  -5   2   8      132.50      173.24     10.93 o
  -4   2   8       15.14       18.12      5.64 o
  -3   2   8     1811.00     1897.64     36.22 o
  -2   2   8        9.16       17.92      4.94 o
  -1   2   8       21.65       26.58      7.98 o
   0   2   8        0.09        3.03      3.25 o
   1   2   8     1951.46     2097.14     64.97 o
   2   2   8        0.01        2.18     10.61 o
   3   2   8      144.70      151.75      7.28 o
   4   2   8       22.49       24.68      4.51 o
   5   2   8        0.08        4.13      3.88 o
   6   2   8       39.10       35.49     10.30 o
   7   2   8        0.35        0.00      4.29 o
   8   2   8       27.24       24.99      7.65 o
   9   2   8       26.08       19.73     12.42 o
  10   2   8       34.05       32.91     13.03 o
 -10   3   8       65.07       79.03     23.64 o
  -9   3   8       44.66       36.53     16.32 o
  -8   3   8       81.02       73.33     20.51 o
  -7   3   8        1.64        2.00     10.63 o
  -6   3   8       22.88       44.04     16.92 o
  -5   3   8      126.43       84.12     11.75 o
  -4   3   8        2.85        3.07      6.93 o
  -3   3   8      364.48      395.58     19.14 o
  -2   3   8       34.27       46.14     10.60 o
  -1   3   8      376.87      390.91     16.22 o
   0   3   8     1370.48     1439.66     28.25 o
   1   3   8      395.94      370.74     14.65 o
   2   3   8      432.98      361.46     32.55 o
   3   3   8      226.48      166.04     15.63 o
   4   3   8      131.49      140.69      8.81 o
   5   3   8        2.44        0.00      4.37 o
   6   3   8        3.46        6.86      8.27 o
   7   3   8      161.32      155.69     13.25 o
   8   3   8        3.91        5.70     20.12 o
   9   3   8       22.62       60.22     16.71 o
  10   3   8        6.45        0.00     10.46 o
  -9   4   8        3.61       10.08     11.46 o
  -8   4   8        2.69        0.00     16.47 o
  -7   4   8        2.99        1.29     10.52 o
  -6   4   8      161.75      135.95     25.56 o
  -5   4   8       11.89       17.38     12.40 o
  -4   4   8        8.34       10.54      8.60 o
  -3   4   8      337.70      350.73     19.15 o
  -2   4   8      542.58      531.67     22.35 o
  -1   4   8      190.61      185.66     13.10 o
   0   4   8        9.29        1.61      5.37 o
   1   4   8        0.57        0.00      4.19 o
   2   4   8       68.71       61.73      7.06 o
   3   4   8       39.33       24.35     11.86 o
   4   4   8       17.22        0.00     14.69 o
   5   4   8       15.56        0.00     13.32 o
   6   4   8       37.57       45.84     19.91 o
   7   4   8       58.83       75.00     15.90 o
   8   4   8       20.80       37.59     13.85 o
  -6   5   8        3.03       13.84     10.30 o
  -5   5   8       27.64       26.54      8.68 o
  -4   5   8       48.55       59.96     12.08 o
  -3   5   8        0.00        0.00      8.61 o
  -2   5   8       31.43       54.80     11.17 o
  -1   5   8      165.48      149.18     16.02 o
   0   5   8       28.24       19.09     12.76 o
   1   5   8        5.47        7.21      5.72 o
   2   5   8      174.39      120.95     24.82 o
   3   5   8        5.42       30.42     16.96 o
   4   5   8        5.69        0.00     17.43 o
   5   5   8       24.90       33.28     17.50 o
   6   5   8       24.55       26.87     14.54 o
  -1   6   8        3.53       18.53     15.04 o
   0   6   8       18.69       11.75     13.73 o
 -12   1   9        3.02       24.38     12.04 o
 -11   1   9       12.27       15.65      9.44 o
 -10   1   9        0.11        4.04     12.85 o
  -9   1   9        8.99        0.12      9.56 o
  -8   1   9       22.54       32.25     14.94 o
  -7   1   9      153.67      183.55     17.58 o
  -6   1   9      100.27       96.54     12.32 o
  -5   1   9       11.85       10.24      6.68 o
  -4   1   9      212.05      297.76     14.35 o
  -3   1   9      978.53      903.98     61.13 o
  -2   1   9      786.16      787.96     40.35 o
  -1   1   9      188.06      189.90      8.65 o
   0   1   9      234.64      221.73      7.03 o
   1   1   9        1.81        7.30      2.40 o
   2   1   9       11.79        9.68      2.76 o
   3   1   9      307.26      291.92     11.36 o
   4   1   9      469.91      584.89     17.74 o
   5   1   9      388.38      358.85     22.90 o
   6   1   9      110.08      126.29     12.41 o
   7   1   9      160.69      180.36     26.22 o
   8   1   9      115.69      124.24     19.48 o
   9   1   9       44.03       37.46     11.66 o
  10   1   9       30.37       30.23     11.71 o
  11   1   9       54.76       65.73     18.66 o
 -11   2   9       76.93       87.85     23.37 o
 -10   2   9      199.96      194.09     32.41 o
  -9   2   9       74.93       82.13     15.15 o
  -8   2   9      165.34      157.33     19.16 o
  -7   2   9      543.30      546.83     31.55 o
  -6   2   9      528.99      504.46     19.71 o
  -5   2   9        1.86        5.06      4.05 o
  -4   2   9      155.22      141.04     11.18 o
  -3   2   9      236.15      266.35     14.52 o
  -2   2   9      298.78      312.35     14.87 o
  -1   2   9      155.97      145.74     18.37 o
   0   2   9      249.06      278.16     25.00 o
   1   2   9     3542.76     3497.31     86.31 o
   2   2   9     3224.74     3228.36     85.62 o
   3   2   9        4.90        4.91      2.78 o
   4   2   9       96.20       83.94      6.49 o
   5   2   9      525.43      526.62     16.24 o
   6   2   9      543.38      445.26     62.08 o
   7   2   9       16.51       15.64      5.03 o
   8   2   9       51.21       58.03      7.79 o
   9   2   9       29.57       28.38     10.68 o
  10   2   9        4.22        2.71      8.31 o
 -10   3   9       15.28       34.30     17.11 o
  -9   3   9       16.51       16.51     13.18 o
  -8   3   9        0.80        0.00     10.84 o
  -7   3   9      140.68      112.20     22.95 o
  -6   3   9      381.42      358.76     35.73 o
  -5   3   9      113.88      119.66     14.01 o
  -4   3   9       78.49       87.19     12.83 o
  -3   3   9      362.27      345.47     18.88 o
  -2   3   9      439.23      475.03     25.36 o
  -1   3   9      229.05      246.19     13.11 o
   0   3   9      686.45      734.84     19.81 o
   1   3   9      113.73       89.38      5.60 o
   2   3   9       18.63        0.00     15.91 o
   3   3   9       28.50       17.32      8.70 o
   4   3   9       97.31       96.63     16.91 o
   5   3   9        7.54        9.27      3.43 o
   6   3   9      163.98      171.07     11.73 o
   7   3   9      125.75      142.20     11.18 o
   8   3   9        2.15       10.69     20.13 o
   9   3   9       31.43       54.09     16.62 o
  -9   4   9        3.22        0.00     14.85 o
  -8   4   9        0.14        0.00     13.85 o
  -7   4   9        0.58        0.00     12.89 o
  -6   4   9      136.49      143.87     24.68 o
  -5   4   9        1.27        1.77     12.10 o
  -4   4   9       14.51       47.77     11.76 o
  -3   4   9       27.39       39.34     11.76 o
  -2   4   9       55.00       49.83     10.53 o
  -1   4   9      183.72      187.90     15.37 o
   0   4   9        7.00        1.80      6.07 o
   1   4   9       25.80       24.51      5.70 o
   2   4   9       24.35       18.16     18.48 o
   3   4   9       15.81        4.28     17.31 o
   4   4   9        1.75        0.00     13.07 o
   5   4   9        4.17        3.23     13.51 o
   6   4   9        0.04        0.00     16.71 o
   7   4   9        0.16        5.51     19.64 o
   8   4   9        0.35       14.90     11.36 o
  -6   5   9        3.93        5.47      9.69 o
  -5   5   9        1.04        0.00      8.05 o
  -4   5   9        9.52       13.16      8.70 o
  -3   5   9       46.05       41.57      9.98 o
  -2   5   9      107.83      121.00     15.55 o
  -1   5   9      107.32      131.73     14.91 o
   0   5   9        3.87        0.00      6.55 o
   1   5   9       15.92       20.82      6.29 o
   2   5   9        0.72        9.84     14.83 o
   3   5   9        2.17       40.26     18.75 o
   4   5   9        1.31        0.00     14.85 o
   5   5   9       51.67       76.64     22.56 o
   6   5   9       22.95        0.00     13.47 o
 -12   0  10       18.29       16.88     17.64 o
 -11   0  10        0.00        0.00      9.29 o
 -10   0  10       16.60       22.46     14.67 o
  -9   0  10        0.41        0.00     13.67 o
  -8   0  10        9.88       19.64     12.60 o
  -7   0  10      456.46      465.18     29.72 o
  -6   0  10     2243.31     2176.07     75.24 o
  -5   0  10      158.93      142.60     18.31 o
  -4   0  10     2611.07     2692.29     47.93 o
  -3   0  10     4577.07     4474.95     45.38 o
  -2   0  10     4691.90     4333.72     38.16 o
  -1   0  10     5259.64     5126.51     49.23 o
   0   0  10     7078.46     7023.81     51.97 o
   1   0  10     4846.47     4719.52     49.57 o
   2   0  10     2364.99     2364.09     73.48 o
   3   0  10      288.19      314.17     15.10 o
   4   0  10      231.49      224.56     14.76 o
   5   0  10      707.64      688.99     38.71 o
   6   0  10      606.15      581.35     39.38 o
   7   0  10        0.23        9.53     10.26 o
   8   0  10       63.71       45.90     14.75 o
   9   0  10      198.77      211.55     27.07 o
  10   0  10      160.84      168.73     25.17 o
  11   0  10        4.05       10.60     11.16 o
 -12   1  10       24.29       33.44     12.22 o
 -11   1  10        4.39        6.08     15.49 o
 -10   1  10        1.66        0.00     12.67 o
  -9   1  10      279.21      244.86     33.44 o
  -8   1  10      351.82      310.53     34.05 o
  -7   1  10      336.99      350.19     33.83 o
  -6   1  10        1.42        0.05      6.88 o
  -5   1  10        3.52       20.99      6.45 o
  -4   1  10     2195.55     2274.40     38.81 o
  -3   1  10     1022.66     1018.41     20.30 o
  -2   1  10      219.58      243.96     11.98 o
  -1   1  10      797.46      764.71     17.18 o
   0   1  10      142.82      141.89      6.31 o
   1   1  10      219.06      179.84      6.32 o
   2   1  10     1457.52     1351.56     17.88 o
   3   1  10       69.15       78.58      8.32 o
   4   1  10       20.91       45.28      5.93 o
   5   1  10      408.88      379.49     19.15 o
   6   1  10       95.35      112.92     24.24 o
   7   1  10        8.65       16.60     11.62 o
   8   1  10      274.00      254.97     26.38 o
   9   1  10       18.77        8.29      9.29 o
  10   1  10        0.91        0.00     12.63 o
  11   1  10        1.12        0.47      9.82 o
 -11   2  10       10.29        2.29     12.52 o
 -10   2  10       13.72       31.45     15.92 o
  -9   2  10        3.80       19.55      8.98 o
  -8   2  10       60.74       69.61     14.81 o
  -7   2  10      118.94      114.22     15.68 o
  -6   2  10       24.24       26.61      7.05 o
  -5   2  10       51.97       32.79      5.87 o
  -4   2  10        9.84       10.56      5.22 o
  -3   2  10       53.09       79.86      8.48 o
  -2   2  10      216.20      219.92     15.86 o
  -1   2  10      127.05      136.80     18.82 o
   0   2  10        5.60        0.41      2.45 o
   1   2  10       85.39       95.08     19.03 o
   2   2  10       27.07       49.14      8.29 o
   3   2  10        6.96        4.84      4.42 o
   4   2  10        5.30        0.00      3.13 o
   5   2  10        2.71       14.51      5.16 o
   6   2  10        1.31       12.37      7.85 o
   7   2  10       54.26       62.41     15.75 o
   8   2  10       10.68       19.51      6.32 o
   9   2  10       65.45       69.46     13.57 o
  10   2  10        0.00       17.64     15.76 o
 -10   3  10        0.95        6.21     11.35 o
  -9   3  10        0.32        0.00      9.77 o
  -8   3  10      125.93      131.90     25.90 o
  -7   3  10        3.87        7.09      8.24 o
  -6   3  10       58.33       56.18     16.81 o
  -5   3  10       60.94       37.25      9.73 o
  -4   3  10      252.17      259.00     24.47 o
  -3   3  10      100.63      100.45     10.52 o
  -2   3  10        1.76        6.83      7.61 o
  -1   3  10      675.32      669.77     20.91 o
   0   3  10      106.96      102.93      8.13 o
   1   3  10      134.03      131.48     15.48 o
   2   3  10        3.41        0.00     18.21 o
   3   3  10        5.57        0.00      5.32 o
   4   3  10      168.47      163.95     15.48 o
   5   3  10       73.22       74.17      6.89 o
   6   3  10       57.66       62.57     12.44 o
   7   3  10       11.30       24.13     39.30 o
   8   3  10        1.00        9.91     14.20 o
   9   3  10        9.99       24.73     12.96 o
  -9   4  10        7.09        0.00     14.18 o
  -8   4  10        5.63        0.00     13.95 o
  -7   4  10       21.12       19.97     15.81 o
  -6   4  10      119.43       70.03     19.77 o
  -5   4  10      130.00      140.72     24.75 o
  -4   4  10      242.74      210.78     28.52 o
  -3   4  10      558.80      562.62     28.78 o
  -2   4  10      446.73      477.88     25.32 o
  -1   4  10        3.54        1.43      5.98 o
   0   4  10       97.18      110.64     10.76 o
   1   4  10       27.22       30.09      5.00 o
   2   4  10       78.26       79.86     21.20 o
   3   4  10       14.32        0.00      7.08 o
   4   4  10        2.03        0.00      6.80 o
   5   4  10        1.24        0.00     15.23 o
   6   4  10       16.67       30.05     16.26 o
   7   4  10       12.18       18.38     15.04 o
   8   4  10       16.27       16.07     11.47 o
  -6   5  10        0.00       10.25     10.82 o
  -5   5  10       51.87       88.03     15.55 o
  -4   5  10       11.49       16.45      9.68 o
  -3   5  10        6.24        5.75      7.67 o
  -2   5  10       89.57      113.04     14.80 o
  -1   5  10       21.47       40.52      9.72 o
   0   5  10        0.11        4.40      5.70 o
   1   5  10       47.87       83.80     21.65 o
   2   5  10       46.31       53.52     18.16 o
   3   5  10       15.66        3.22     12.98 o
   4   5  10       33.31       38.96     17.93 o
   5   5  10       29.29       24.17     13.47 o
 -11   1  11       23.78       16.59      8.99 o
 -10   1  11       17.24       14.73     12.82 o
  -9   1  11       15.23        9.01     10.06 o
  -8   1  11       22.88       52.92     17.69 o
  -7   1  11       24.98       15.22      7.94 o
  -6   1  11        2.23        4.07      4.14 o
  -5   1  11      654.23      671.25     19.98 o
  -4   1  11      762.62      809.66     20.34 o
  -3   1  11      339.24      374.57     11.56 o
  -2   1  11      641.51      650.66     17.80 o
  -1   1  11      850.75      844.10     18.76 o
   0   1  11     4161.24     4189.42     33.95 o
   1   1  11       66.27       74.26      5.28 o
   2   1  11        6.89        3.60      6.27 o
   3   1  11       17.27        4.64      3.64 o
   4   1  11      370.73      377.05     12.09 o
   5   1  11       12.34       16.43     11.35 o
   6   1  11        0.46        6.84      5.57 o
   7   1  11       38.38       47.71     15.77 o
   8   1  11       15.87        7.89      8.37 o
   9   1  11        6.98        3.99      7.73 o
  10   1  11        1.04        0.00      9.28 o
  11   1  11        0.14       11.54     11.55 o
 -11   2  11        6.89        0.00     11.56 o
 -10   2  11        5.08        0.07     11.01 o
  -9   2  11      120.87      139.42     18.63 o
  -8   2  11      485.66      434.86     30.17 o
  -7   2  11       94.18       92.06     22.10 o
  -6   2  11       56.60       51.23      7.35 o
  -5   2  11      130.81      115.71      8.86 o
  -4   2  11      387.13      382.92     18.17 o
  -3   2  11       22.86       36.64      6.71 o
  -2   2  11      556.31      600.37     25.87 o
  -1   2  11      365.01      356.98     15.15 o
   0   2  11      112.53      105.42      6.55 o
   1   2  11      270.02      273.95     27.23 o
   2   2  11     1749.69     1780.28     37.90 o
   3   2  11      669.33      648.25     32.43 o
   4   2  11     1497.86     1523.44     39.83 o
   5   2  11      974.79      919.01     24.84 o
   6   2  11      109.80      104.79     26.78 o
   7   2  11       29.29       23.93      7.06 o
   8   2  11      175.20      182.09     12.89 o
   9   2  11       67.03       99.44     24.13 o
  10   2  11        7.38        8.39      7.75 o
 -10   3  11        3.03        0.00      9.87 o
  -9   3  11        5.96       41.92     17.90 o
  -8   3  11       43.06       27.88     14.70 o
  -7   3  11        2.55       22.81     10.07 o
  -6   3  11       35.96       32.41     15.21 o
  -5   3  11      179.34      155.29     23.82 o
  -4   3  11      507.55      461.52     27.22 o
  -3   3  11      275.32      290.10     17.59 o
  -2   3  11       12.48       24.02      7.47 o
  -1   3  11      283.68      288.37     17.01 o
   0   3  11     1087.73     1040.79     37.55 o
   1   3  11      147.22      152.71     17.17 o
   2   3  11        0.12       10.85     12.12 o
   3   3  11      163.06      154.42     14.75 o
   4   3  11      135.80       95.01     11.95 o
   5   3  11       16.95       12.28      3.15 o
   6   3  11      114.40      108.28      8.46 o
   7   3  11       33.99       40.20     12.50 o
   8   3  11        0.01       18.89     20.37 o
   9   3  11       17.33       26.14     12.21 o
  -9   4  11        7.80        7.66      9.07 o
  -8   4  11        2.95       10.45     11.68 o
  -7   4  11        0.49        7.96      9.69 o
  -6   4  11       34.78       24.53     14.24 o
  -5   4  11       15.29       23.74     13.52 o
  -4   4  11      171.98      185.93     27.81 o
  -3   4  11      244.27      236.72     19.22 o
  -2   4  11       21.83       42.80     10.24 o
  -1   4  11       86.17       73.50     14.32 o
   0   4  11       14.86       25.19      6.34 o
   1   4  11       15.18       24.81     15.72 o
   2   4  11       11.79        1.06     12.43 o
   3   4  11       46.97       33.81      9.08 o
   4   4  11        6.62        0.00      7.25 o
   5   4  11        0.00        0.00     11.15 o
   6   4  11        9.49        9.94     12.72 o
   7   4  11        9.80        0.98      8.32 o
   8   4  11        0.51       22.67     13.35 o
  -6   5  11        5.26        1.12      8.47 o
  -5   5  11        2.47       24.38      9.27 o
  -4   5  11       47.55       49.77     12.10 o
  -3   5  11        8.00        2.71      7.00 o
  -2   5  11        6.06        2.10     10.92 o
  -1   5  11       14.38       11.22      7.40 o
   0   5  11       75.76      100.16     11.15 o
   1   5  11       26.41       34.44     17.81 o
   2   5  11        5.53        0.00     11.26 o
   3   5  11        0.59       13.24     17.99 o
   4   5  11       33.27       40.94     21.35 o
   5   5  11        1.27       10.58     16.17 o
 -12   0  12        0.61       11.03     14.27 o
 -11   0  12       81.27       82.04     21.68 o
 -10   0  12      218.23      218.16     33.63 o
  -9   0  12      163.02      131.23     25.64 o
  -8   0  12        1.86        0.00      8.72 o
  -7   0  12       24.22       21.59      7.17 o
  -6   0  12      562.75      612.54     28.60 o
  -5   0  12      705.69      715.81     28.24 o
  -4   0  12       42.91       38.36      7.61 o
  -3   0  12       70.92       60.93      6.28 o
  -2   0  12      903.92      813.06     26.99 o
  -1   0  12      575.08      546.63     14.45 o
   0   0  12    16063.45    15696.03     66.45 o
   1   0  12      709.51      635.65     26.37 o
   2   0  12     1641.33     1663.15     24.78 o
   3   0  12      542.28      562.62     20.60 o
   4   0  12       87.43      109.89     10.98 o
   5   0  12       28.23       22.94     19.82 o
   6   0  12      988.76     1061.21     52.28 o
   7   0  12       52.48       34.49     12.86 o
   8   0  12       31.29       42.96     12.75 o
   9   0  12       25.79       39.49     12.16 o
  10   0  12        7.83       10.66     10.95 o
  11   0  12        7.59       40.54     14.29 o
 -11   1  12        9.78       10.58      9.73 o
 -10   1  12      140.01      118.47     17.76 o
  -9   1  12      280.07      254.74     33.03 o
  -8   1  12      333.69      321.59     35.49 o
  -7   1  12       20.37       23.00      8.74 o
  -6   1  12      279.54      254.76     13.70 o
  -5   1  12      261.37      258.71     11.73 o
  -4   1  12      136.81      153.67      9.74 o
  -3   1  12      345.76      384.76     11.81 o
  -2   1  12      630.12      664.84     18.55 o
  -1   1  12      735.91      732.91     14.99 o
   0   1  12       21.60       27.90      4.25 o
   1   1  12      127.89      152.12      6.99 o
   2   1  12        0.30        0.00      8.48 o
   3   1  12     1321.78     1386.52     25.67 o
   4   1  12     1274.21     1311.68     21.92 o
   5   1  12       33.72       43.40      7.43 o
   6   1  12       95.76       86.95     12.14 o
   7   1  12      108.25      143.90     26.48 o
   8   1  12      325.81      340.30     50.45 o
   9   1  12       37.16       58.97     12.27 o
  10   1  12        0.03        0.00      9.01 o
 -11   2  12        8.84       22.07     14.51 o
 -10   2  12        3.87       14.89     11.55 o
  -9   2  12        0.37        0.00      7.95 o
  -8   2  12      172.44      195.08     21.13 o
  -7   2  12        1.01        5.52     10.74 o
  -6   2  12       28.12       33.00      8.97 o
  -5   2  12      535.01      469.97     16.68 o
  -4   2  12        4.17        0.65      4.23 o
  -3   2  12      187.18      182.67     12.75 o
  -2   2  12      395.21      485.84     17.17 o
  -1   2  12        4.86        4.15      3.63 o
   0   2  12      136.73      129.02      7.24 o
   1   2  12       60.90       69.07     15.57 o
   2   2  12      287.94      289.66     15.48 o
   3   2  12       86.70       86.52      8.85 o
   4   2  12      285.85      252.87      9.50 o
   5   2  12      142.76      158.61     11.05 o
   6   2  12       77.13       64.48     16.84 o
   7   2  12       21.13       39.77      8.05 o
   8   2  12       21.95       46.91      9.57 o
   9   2  12        2.20        9.74     19.10 o
  10   2  12        3.33       17.53     12.53 o
 -10   3  12        0.24        0.00     10.95 o
  -9   3  12        4.32        0.00     12.76 o
  -8   3  12      131.61      139.97     28.08 o
  -7   3  12      126.85       95.18     14.65 o
  -6   3  12      270.45      238.98     22.06 o
  -5   3  12      437.41      448.29     39.91 o
  -4   3  12      589.83      571.85     30.63 o
  -3   3  12      266.76      273.83     21.22 o
  -2   3  12        4.87       10.21      6.01 o
  -1   3  12        0.08        2.40      5.39 o
   0   3  12       20.85       17.07      2.75 o
   1   3  12      219.28      255.39     20.58 o
   2   3  12      197.52      234.74     29.46 o
   3   3  12      241.03      229.50     23.64 o
   4   3  12      342.01      319.68     21.11 o
   5   3  12       64.41       70.45     11.19 o
   6   3  12       41.02       39.00      5.50 o
   7   3  12       53.72       39.46     15.54 o
   8   3  12       68.68       67.33     15.33 o
   9   3  12       12.92       19.24     10.86 o
  -8   4  12        1.90       27.99     17.12 o
  -7   4  12       10.27       20.06     10.58 o
  -6   4  12        0.94        1.63     10.72 o
  -5   4  12       24.09       46.18     16.38 o
  -4   4  12      232.12      270.85     33.06 o
  -3   4  12        1.70        3.95      7.12 o
  -2   4  12        1.69        9.24      6.98 o
  -1   4  12      173.89      166.73     14.21 o
   0   4  12      166.09      155.28     11.16 o
   1   4  12       31.28       21.50     13.64 o
   2   4  12      202.30      205.60     30.67 o
   3   4  12       10.36        8.88     14.64 o
   4   4  12       24.71       26.02      8.41 o
   5   4  12        0.07        5.26     18.05 o
   6   4  12        0.15        0.00     14.66 o
   7   4  12       33.43       33.43     12.36 o
  -6   5  12        6.85       18.51     10.18 o
  -5   5  12       36.21       68.13     14.18 o
  -4   5  12        1.05        0.00      7.76 o
  -3   5  12       16.01        9.52      7.85 o
  -2   5  12        8.24       17.97      8.42 o
  -1   5  12        0.76        0.52      5.49 o
   0   5  12       25.01       13.96     14.57 o
   1   5  12       87.31       71.57     21.52 o
   2   5  12       24.90       35.62     18.34 o
   3   5  12        4.55        8.86     14.41 o
   4   5  12       36.23       65.39     22.87 o
   5   5  12        6.97        0.00     14.70 o
 -11   1  13       60.39       54.14     13.44 o
 -10   1  13      119.81      126.98     18.41 o
  -9   1  13        8.79       23.20     13.52 o
  -8   1  13       51.14       25.67     12.65 o
  -7   1  13       36.12       45.28     11.00 o
  -6   1  13        0.83        4.77      5.56 o
  -5   1  13        3.52        6.45      4.01 o
  -4   1  13      226.21      226.33     11.59 o
  -3   1  13      353.54      293.02     10.76 o
  -2   1  13     1509.71     1602.87     29.32 o
  -1   1  13     1466.51     1431.11     21.48 o
   0   1  13     1861.21     1707.66     24.57 o
   1   1  13     1591.21     1610.34     28.10 o
   2   1  13     1639.07     1690.67     72.73 o
   3   1  13      288.53      279.64     12.01 o
   4   1  13      200.91      225.46      9.31 o
   5   1  13      182.81      198.60     11.11 o
   6   1  13        2.68       15.69      5.46 o
   7   1  13       11.83       22.43     15.93 o
   8   1  13        1.78        8.55      6.14 o
   9   1  13       59.27       51.95     20.65 o
  10   1  13       28.91       23.05     11.30 o
 -11   2  13        0.00       16.52     14.32 o
 -10   2  13       47.41       31.13     14.79 o
  -9   2  13        1.43        0.00      8.78 o
  -8   2  13        8.84       15.46     12.66 o
  -7   2  13      319.34      280.94     43.62 o
  -6   2  13     1125.00     1109.17     34.69 o
  -5   2  13      217.03      227.66     12.12 o
  -4   2  13       20.78       13.71      4.99 o
  -3   2  13      330.22      298.68     13.68 o
  -2   2  13     3601.84     3592.62     46.95 o
  -1   2  13      608.58      581.86     19.84 o
   0   2  13        1.12        1.35      2.57 o
   1   2  13        0.52        0.04      9.58 o
   2   2  13       26.85       21.34      5.04 o
   3   2  13       75.02       71.04      8.52 o
   4   2  13      238.25      226.83     11.54 o
   5   2  13        7.69        0.00      5.38 o
   6   2  13      201.49      167.19     28.90 o
   7   2  13       93.10      116.30     11.45 o
   8   2  13      173.92      216.70     23.58 o
   9   2  13       21.29       98.92     26.72 o
  10   2  13       25.72       24.45     15.09 o
 -10   3  13       21.15       25.64     14.99 o
  -9   3  13        0.08        0.00     13.18 o
  -8   3  13       23.45       25.43     14.73 o
  -7   3  13       32.77       32.56     10.71 o
  -6   3  13       59.47       54.95     12.04 o
  -5   3  13      201.23      197.64     27.45 o
  -4   3  13      268.17      291.93     31.99 o
  -3   3  13       21.73       29.07     14.89 o
  -2   3  13      170.39      166.66     13.73 o
  -1   3  13      658.09      628.60     20.85 o
   0   3  13      589.69      530.87     28.52 o
   1   3  13        3.39        9.57     13.10 o
   2   3  13      168.34      156.52     24.80 o
   3   3  13      129.74      123.46     28.24 o
   4   3  13        2.28        0.00     11.70 o
   5   3  13        0.02        0.54      6.18 o
   6   3  13       47.20       53.81      9.66 o
   7   3  13       17.60       10.14      8.97 o
   8   3  13        1.95       27.57     12.79 o
   9   3  13        0.73        4.31     10.92 o
  -8   4  13       22.63       19.39      9.95 o
  -7   4  13        1.82       12.07      9.61 o
  -6   4  13        4.59        9.22     13.47 o
  -5   4  13       20.48        8.33     10.55 o
  -4   4  13      111.20      116.65     23.43 o
  -3   4  13       26.24       35.83     14.34 o
  -2   4  13       11.06        5.72      6.60 o
  -1   4  13      135.47      127.35     12.10 o
   0   4  13      101.80       93.74      5.72 o
   1   4  13       94.00       97.07     24.18 o
   2   4  13        0.31        1.56     13.97 o
   3   4  13       46.19       44.52     10.69 o
   4   4  13       18.41       24.20     15.96 o
   5   4  13       19.73       10.37     13.87 o
   6   4  13       12.48        0.48     16.15 o
   7   4  13        0.03        1.36     17.06 o
  -6   5  13        9.84       14.34      9.61 o
  -5   5  13       26.66       51.06     13.44 o
  -4   5  13        0.95        0.00      8.12 o
  -3   5  13       79.31       68.25     20.28 o
  -2   5  13       20.14       23.94     10.82 o
  -1   5  13       32.42       60.69     20.26 o
   0   5  13       43.50       26.61     15.14 o
   1   5  13        0.41        0.86     12.24 o
   2   5  13       40.04       67.88     22.72 o
   3   5  13       29.71       12.93     10.87 o
   4   5  13       52.09       44.00     21.97 o
   5   5  13       53.70       70.52     22.75 o
 -11   0  14      132.75      112.18     26.56 o
 -10   0  14      132.80      116.81     25.07 o
  -9   0  14        0.45        0.00     10.43 o
  -8   0  14        5.07        5.07     13.02 o
  -7   0  14      287.57      269.26     21.01 o
  -6   0  14       87.17       74.49     10.73 o
  -5   0  14      123.54      156.53     14.39 o
  -4   0  14       28.40       31.02      5.96 o
  -3   0  14      193.02      202.56     10.40 o
  -2   0  14     4759.07     4900.88     84.47 o
  -1   0  14      379.37      438.28     13.97 o
   0   0  14     1404.16     1512.52     22.15 o
   1   0  14     4692.87     4700.24     33.43 o
   2   0  14     2887.08     2801.20     46.26 o
   3   0  14      735.27      669.65     22.23 o
   4   0  14       21.71       13.91      5.52 o
   5   0  14      215.25      206.11     16.10 o
   6   0  14      831.43      739.18     32.26 o
   7   0  14      361.89      357.29     24.41 o
   8   0  14       82.67      109.33     14.71 o
   9   0  14        2.99        8.71      9.29 o
  10   0  14       10.49       13.93      9.80 o
 -11   1  14        6.59       11.86     10.16 o
 -10   1  14       89.82       99.04     23.02 o
  -9   1  14       16.87       28.50     11.13 o
  -8   1  14        0.67        7.95      9.96 o
  -7   1  14      366.77      336.29     37.31 o
  -6   1  14       37.30       29.39      7.47 o
  -5   1  14       24.94       21.65      4.70 o
  -4   1  14      890.24      844.89     21.33 o
  -3   1  14      652.07      616.52     15.13 o
  -2   1  14     3051.45     3116.43     34.06 o
  -1   1  14      163.87      175.31      8.08 o
   0   1  14      247.13      264.28      9.27 o
   1   1  14       93.84      103.86      6.89 o
   2   1  14     1884.73     1926.55     28.47 o
   3   1  14       99.18       82.72      6.86 o
   4   1  14      279.58      271.13     13.58 o
   5   1  14      103.70      110.28      8.69 o
   6   1  14       72.26       85.59      8.10 o
   7   1  14      142.19      140.44     26.40 o
   8   1  14       43.45       73.25     22.20 o
   9   1  14        2.43        4.84      6.12 o
  10   1  14       61.24       44.12     24.97 o
 -11   2  14        7.32       19.31     16.52 o
 -10   2  14        2.90       25.46     15.51 o
  -9   2  14       24.64       29.03     10.78 o
  -8   2  14        7.91       10.24      7.45 o
  -7   2  14       73.98       76.22     11.09 o
  -6   2  14      175.18      154.15     16.83 o
  -5   2  14      785.02      794.87     21.48 o
  -4   2  14      212.66      209.26     14.81 o
  -3   2  14      116.88      121.75      9.18 o
  -2   2  14      295.40      288.25     13.78 o
  -1   2  14      157.09      152.25      9.59 o
   0   2  14       66.69       60.32      5.68 o
   1   2  14        2.33       14.96     13.35 o
   2   2  14       58.82       61.14      7.65 o
   3   2  14       24.11       20.52      9.57 o
   4   2  14      319.80      310.40      9.63 o
   5   2  14       14.82       12.20      3.83 o
   6   2  14       20.20       21.40      5.04 o
   7   2  14       25.15       29.61      8.40 o
   8   2  14        4.82       23.57     11.18 o
   9   2  14        2.44       42.67     21.17 o
  10   2  14        0.98       22.13     14.70 o
 -10   3  14       14.41        0.00     11.52 o
  -9   3  14        0.97        3.37     13.11 o
  -8   3  14        0.88        4.99     12.28 o
  -7   3  14        8.00       19.81      9.04 o
  -6   3  14      422.03      391.64     27.58 o
  -5   3  14       31.71       26.84     15.00 o
  -4   3  14        0.40        7.11     10.81 o
  -3   3  14      307.16      292.66     32.49 o
  -2   3  14      176.51      165.25     13.97 o
  -1   3  14      175.27      161.25     10.48 o
   0   3  14       84.67       69.25      8.63 o
   1   3  14       91.11       83.08     20.53 o
   2   3  14       36.55       31.75     13.58 o
   3   3  14       13.67        0.00     16.08 o
   4   3  14        7.18        0.00      7.59 o
   5   3  14      131.41      135.71     23.68 o
   6   3  14      354.11      388.38     29.25 o
   7   3  14       70.70       93.85     19.85 o
   8   3  14       28.29       32.34     19.69 o
   9   3  14        0.01        0.00      8.73 o
  -8   4  14       10.81       16.49     10.21 o
  -7   4  14       54.05       34.57     11.14 o
  -6   4  14        6.53        0.96     12.18 o
  -5   4  14       63.59       53.61     15.51 o
  -4   4  14        5.98       14.88     13.61 o
  -3   4  14       44.17       33.94     13.74 o
  -2   4  14      288.37      300.53     20.07 o
  -1   4  14      110.18      116.75     11.33 o
   0   4  14        5.80        5.62      1.72 o
   1   4  14      246.96      255.80     33.71 o
   2   4  14      487.80      517.95     48.24 o
   3   4  14       27.22       37.82     10.11 o
   4   4  14        4.14        5.66      8.06 o
   5   4  14        1.06       31.27     18.05 o
   6   4  14       48.17       28.40     16.97 o
   7   4  14       14.36        1.96     10.42 o
  -6   5  14       67.14       60.48     14.71 o
  -5   5  14       47.99       63.53     13.46 o
  -4   5  14        0.62        3.10      7.30 o
  -3   5  14        0.17        0.47      7.27 o
  -2   5  14        8.46        0.00      7.09 o
  -1   5  14       18.53       21.89     12.22 o
   0   5  14       45.34       23.93     14.37 o
   1   5  14        0.22        4.35     12.00 o
   2   5  14        2.38        2.48     14.93 o
   3   5  14       21.74       36.76     16.21 o
   4   5  14       14.16       14.10     18.58 o
 -11   1  15        5.91       16.67     11.14 o
 -10   1  15       21.64       15.42      8.67 o
  -9   1  15      163.24      168.77     21.14 o
  -8   1  15      402.96      351.85     37.21 o
  -7   1  15      483.25      458.19     27.90 o
  -6   1  15       46.87       40.91      8.06 o
  -5   1  15      111.66      113.61      9.24 o
  -4   1  15      449.28      481.89     16.78 o
  -3   1  15      190.03      187.32      8.89 o
  -2   1  15      278.11      272.67     10.76 o
  -1   1  15      143.41      140.47      7.60 o
   0   1  15     1311.74     1281.34     20.21 o
   1   1  15      198.60      192.13      9.12 o
   2   1  15     1277.21     1281.07     23.81 o
   3   1  15      226.52      218.33     11.23 o
   4   1  15      410.91      451.64     17.19 o
   5   1  15      232.81      217.58     10.53 o
   6   1  15      195.26      180.80     11.01 o
   7   1  15       86.72       94.32     14.40 o
   8   1  15        6.21        2.83     13.67 o
   9   1  15        0.26        3.52      6.03 o
  10   1  15       34.73       44.40     10.06 o
 -11   2  15        0.08        9.15     12.08 o
 -10   2  15       19.82       19.17     13.94 o
  -9   2  15       31.51       34.82     15.74 o
  -8   2  15      119.93      129.56     18.29 o
  -7   2  15      245.12      222.34     17.53 o
  -6   2  15      419.40      420.32     22.40 o
  -5   2  15       63.30       80.22      9.96 o
  -4   2  15     1036.91      997.77     31.17 o
  -3   2  15     2732.94     2722.05     45.03 o
  -2   2  15      889.67      880.81     24.04 o
  -1   2  15       43.07       48.09      6.24 o
   0   2  15        6.21        6.40      2.93 o
   1   2  15      210.13      184.39     24.31 o
   2   2  15       14.72       12.46      4.08 o
   3   2  15      637.73      623.74     57.19 o
   4   2  15       34.31       32.29      3.61 o
   5   2  15       51.61       60.15      6.92 o
   6   2  15      259.38      262.61     15.32 o
   7   2  15       18.54       21.52      4.61 o
   8   2  15        1.11        0.22      8.06 o
   9   2  15       54.22       65.77     12.90 o
 -10   3  15       13.95        6.25     13.20 o
  -9   3  15       17.79       62.19     22.61 o
  -8   3  15       25.58       14.27     12.98 o
  -7   3  15        5.66        4.04      8.00 o
  -6   3  15      122.51       95.21     14.81 o
  -5   3  15       86.16       93.05     20.22 o
  -4   3  15       10.19       13.98     13.67 o
  -3   3  15      221.60      218.01     29.43 o
  -2   3  15       68.78       64.64      9.86 o
  -1   3  15       58.21       72.44      7.91 o
   0   3  15       20.13       49.24     16.58 o
   1   3  15       81.29       74.23     20.14 o
   2   3  15       80.53       92.36     21.75 o
   3   3  15       11.39       21.49      7.12 o
   4   3  15        5.66        4.41      9.48 o
   5   3  15       14.99       21.70      7.64 o
   6   3  15       70.89       64.25     14.69 o
   7   3  15        3.87        8.11      8.10 o
   8   3  15       13.93       28.90     12.27 o
  -8   4  15        6.88        8.90      9.83 o
  -7   4  15       79.62       74.37     14.80 o
  -6   4  15       14.56       13.91     14.64 o
  -5   4  15       99.23       81.57     20.80 o
  -4   4  15        1.66        0.00     10.04 o
  -3   4  15        8.13        0.00     11.19 o
  -2   4  15       32.65       34.41      8.22 o
  -1   4  15       89.62      109.31      7.80 o
   0   4  15       15.13        9.61     13.27 o
   1   4  15       54.47       43.77     15.77 o
   2   4  15       71.38       74.99     22.83 o
   3   4  15      222.94      230.68     21.93 o
   4   4  15      169.47      172.37     17.96 o
   5   4  15       23.53       31.53     13.82 o
   6   4  15       24.97       35.87     19.50 o
   7   4  15        9.64        0.00      8.76 o
  -5   5  15       13.34       21.23     10.07 o
  -4   5  15        0.81        5.38      8.37 o
  -3   5  15        6.89        0.00      6.59 o
  -2   5  15        5.07        2.59     10.44 o
  -1   5  15       19.32       18.14     13.50 o
   0   5  15       26.28       37.09     17.39 o
   1   5  15        9.11       27.58     17.97 o
   2   5  15        9.44        6.79     10.90 o
   3   5  15        4.70        0.00     15.97 o
   4   5  15        1.18       18.71     13.52 o
 -11   0  16        2.56        0.00     12.96 o
 -10   0  16       25.94       19.06     12.77 o
  -9   0  16      522.60      479.63     45.66 o
  -8   0  16       19.21       10.84      9.31 o
  -7   0  16       54.99       72.38     15.96 o
  -6   0  16      254.53      235.56     18.59 o
  -5   0  16      249.19      264.49     15.03 o
  -4   0  16      599.78      579.51     17.40 o
  -3   0  16        8.85       14.50      4.15 o
  -2   0  16       84.85       81.90      7.70 o
  -1   0  16     2791.66     2937.75     36.82 o
   0   0  16     3057.59     3479.55     53.44 o
   1   0  16       18.94       14.37      2.73 o
   2   0  16     1537.92     1313.87     74.02 o
   3   0  16       36.17       16.92      9.78 o
   4   0  16      238.92      219.22     23.28 o
   5   0  16     1271.97     1257.03     38.38 o
   6   0  16      733.89      824.19     25.84 o
   7   0  16      287.23      274.11     32.30 o
   8   0  16       25.04       60.42     11.12 o
   9   0  16        6.16       11.95      7.01 o
  10   0  16        8.94        8.95      7.94 o
 -11   1  16       14.96        6.17      7.86 o
 -10   1  16        1.61        0.00      9.11 o
  -9   1  16        2.31       21.17     11.62 o
  -8   1  16       59.53       77.84     14.54 o
  -7   1  16      110.96       98.71     14.90 o
  -6   1  16        1.24        0.00      5.14 o
  -5   1  16      989.95      943.50     22.48 o
  -4   1  16     1702.84     1771.56     31.38 o
  -3   1  16       63.50       63.90      5.89 o
  -2   1  16      211.41      207.70      9.45 o
  -1   1  16        0.35        4.36      2.93 o
   0   1  16      144.52      134.03      5.56 o
   1   1  16     1317.14     1253.56     26.27 o
   2   1  16        0.43        2.91      3.70 o
   3   1  16       44.40       51.37      6.27 o
   4   1  16      214.40      236.71     13.04 o
   5   1  16       25.83       32.39      5.55 o
   6   1  16        1.39        8.28      4.29 o
   7   1  16        0.25        6.30      5.32 o
   8   1  16       45.07       56.43     13.17 o
   9   1  16       33.96       48.66      9.60 o
  10   1  16       88.63      102.85     17.51 o
 -10   2  16        3.06        7.02     13.51 o
  -9   2  16        8.72        6.74     10.12 o
  -8   2  16       97.34       66.21     22.57 o
  -7   2  16       35.75       41.08      9.39 o
  -6   2  16       63.41       79.79     12.35 o
  -5   2  16       22.66       11.39      5.92 o
  -4   2  16      179.61      217.53     12.82 o
  -3   2  16      275.44      287.12     13.78 o
  -2   2  16        7.65       19.60      4.56 o
  -1   2  16      410.85      403.08     15.66 o
   0   2  16       34.58       35.55      5.19 o
   1   2  16        4.17        0.00     11.92 o
   2   2  16        0.01        1.63      2.97 o
   3   2  16      136.83      131.23     15.36 o
   4   2  16      157.47      147.51      9.16 o
   5   2  16       16.85       14.43      5.85 o
   6   2  16        1.44        9.60      5.60 o
   7   2  16       32.69       36.39      8.11 o
   8   2  16       54.73       73.19     21.67 o
   9   2  16        0.14       27.36     10.61 o
  -9   3  16       18.31       37.57     18.41 o
  -8   3  16        2.35       15.08     15.92 o
  -7   3  16      158.11      147.99     18.55 o
  -6   3  16        0.00        2.94     11.06 o
  -5   3  16      130.02      155.02     25.82 o
  -4   3  16      461.59      451.13     25.63 o
  -3   3  16      365.74      109.37    153.14 o
  -2   3  16        1.09        2.40      5.43 o
  -1   3  16      414.86      398.38     17.79 o
   0   3  16      697.83      680.23     49.50 o
   1   3  16      544.02      536.36     45.03 o
   2   3  16      285.17      333.75     37.98 o
   3   3  16      110.59       99.42     11.64 o
   4   3  16       40.17       45.31      8.44 o
   5   3  16       14.28        6.43     26.28 o
   6   3  16       96.33       84.96     15.18 o
   7   3  16        0.10        0.00      9.21 o
   8   3  16       49.51       53.51     13.84 o
  -8   4  16      151.99      141.02     31.68 o
  -7   4  16       72.28       97.26     17.47 o
  -6   4  16        0.08       20.99     13.88 o
  -5   4  16        2.20       10.87     14.70 o
  -4   4  16       21.02       27.18     13.71 o
  -3   4  16       13.71       32.56     16.84 o
  -2   4  16       37.15       34.91      5.85 o
  -1   4  16       13.32       17.00      3.58 o
   0   4  16        6.98        0.00     15.60 o
   1   4  16      240.96      231.58     33.75 o
   2   4  16      104.87       88.21     23.07 o
   3   4  16       10.16       12.80      8.34 o
   4   4  16      118.81      154.10     17.35 o
   5   4  16       91.21       77.27     20.94 o
   6   4  16       37.98       14.02     16.33 o
   7   4  16        4.28        9.40     10.24 o
  -5   5  16        1.33        7.87     16.49 o
  -4   5  16       16.81       22.42      9.83 o
  -3   5  16       37.32       55.02     20.13 o
  -2   5  16        8.89       37.34     17.11 o
  -1   5  16        4.35       12.99     13.79 o
   0   5  16        4.98        0.00     15.27 o
   1   5  16       22.60       41.16     18.71 o
   2   5  16        0.01        0.00     12.76 o
   3   5  16        4.41        2.10     14.09 o
   4   5  16       17.75       44.02     21.58 o
 -11   1  17       24.54       17.83     15.52 o
 -10   1  17        9.59        4.85      7.64 o
  -9   1  17      229.98      220.49     33.98 o
  -8   1  17      158.78      132.70     18.39 o
  -7   1  17       17.05       14.17     13.89 o
  -6   1  17       28.21       34.99      7.74 o
  -5   1  17     1285.15     1229.06     29.78 o
  -4   1  17      345.65      342.09     14.56 o
  -3   1  17     1019.21     1044.14     22.79 o
  -2   1  17      598.71      583.74     13.81 o
  -1   1  17       54.81       72.75      5.15 o
   0   1  17       62.29       62.34      4.00 o
   1   1  17       12.17       30.80      5.65 o
   2   1  17       48.82       51.15      5.16 o
   3   1  17     1054.80      974.75     23.75 o
   4   1  17      856.48      797.67     19.98 o
   5   1  17      734.42      717.89     24.00 o
   6   1  17      163.43      171.47     10.55 o
   7   1  17      104.73      137.61     11.66 o
   8   1  17      101.45      134.01     17.63 o
   9   1  17       63.58       66.13     10.09 o
  10   1  17        0.02       12.58     10.83 o
 -10   2  17       31.76       43.43     17.97 o
  -9   2  17       32.25       30.56     16.29 o
  -8   2  17       27.70       28.16     20.15 o
  -7   2  17        0.01        0.00      6.95 o
  -6   2  17       38.13       27.92     10.38 o
  -5   2  17      516.95      513.55     22.62 o
  -4   2  17      173.27      160.25     16.40 o
  -3   2  17        9.58        9.20      3.93 o
  -2   2  17      123.68      121.05      9.78 o
  -1   2  17      736.73      789.69     21.91 o
   0   2  17      973.79      904.28     23.80 o
   1   2  17      251.09      231.65     33.42 o
   2   2  17        7.08       14.22      3.55 o
   3   2  17       36.55       40.67     16.29 o
   4   2  17       38.76       29.48      9.52 o
   5   2  17        1.92        6.93      4.98 o
   6   2  17       44.90       40.52      6.75 o
   7   2  17       14.13       28.37      6.97 o
   8   2  17      147.55      148.73     17.32 o
   9   2  17       88.35       70.06     24.97 o
  -9   3  17       88.12      119.60     28.08 o
  -8   3  17       50.29       40.11     15.12 o
  -7   3  17        5.21       19.40     10.64 o
  -6   3  17       68.95       64.34     20.87 o
  -5   3  17        5.32       17.86      8.72 o
  -4   3  17        8.35       14.44      8.60 o
  -3   3  17       46.99       19.84     36.32 o
  -2   3  17        0.07        0.00     10.40 o
  -1   3  17      121.96      126.47     25.43 o
   0   3  17      218.23      235.24     31.88 o
   1   3  17       98.83      101.23     21.64 o
   2   3  17       58.31       47.99      9.22 o
   3   3  17        3.82        4.38      8.73 o
   4   3  17      172.02      181.82     14.72 o
   5   3  17       78.56       78.74     10.01 o
   6   3  17        5.61        6.85     10.06 o
   7   3  17       20.95       24.32     11.10 o
   8   3  17       60.94       67.43     24.51 o
  -8   4  17      120.31      104.55     28.03 o
  -7   4  17       55.77       56.19     18.72 o
  -6   4  17        5.33       12.56     10.80 o
  -5   4  17        0.51       16.82     16.42 o
  -4   4  17        2.73        0.00     10.36 o
  -3   4  17       54.27       51.98     18.66 o
  -2   4  17        5.08       10.26      4.78 o
  -1   4  17       43.08       44.27      4.61 o
   0   4  17        2.17        0.00     15.45 o
   1   4  17      112.45      110.26     25.85 o
   2   4  17       87.33       78.30     22.09 o
   3   4  17       57.65       66.40     12.02 o
   4   4  17       37.56       62.10     22.57 o
   5   4  17        7.07        0.00     14.10 o
   6   4  17       17.00       14.48      8.79 o
  -5   5  17       29.57       28.25     11.42 o
  -4   5  17       27.75       39.79     16.91 o
  -3   5  17      114.69       90.30     23.67 o
  -2   5  17        5.37        0.00     12.37 o
  -1   5  17        5.29        0.00      9.88 o
   0   5  17        2.04        4.84     13.19 o
   1   5  17       10.65       11.48     11.02 o
   2   5  17       23.52       26.94     18.79 o
   3   5  17       37.09       28.53     16.89 o
 -11   0  18       36.18       29.35     18.36 o
 -10   0  18      112.20      123.47     27.61 o
  -9   0  18      319.40      336.67     39.23 o
  -8   0  18        0.02       10.47     11.04 o
  -7   0  18     1737.58     1699.51     52.08 o
  -6   0  18     1365.84     1294.95     42.00 o
  -5   0  18     1588.37     1525.37     35.26 o
  -4   0  18      797.46      799.77     20.75 o
  -3   0  18       31.74       32.28     15.15 o
  -2   0  18      208.49      200.57     13.78 o
  -1   0  18     1480.92     1676.38     29.32 o
   0   0  18      802.67      841.49     28.43 o
   1   0  18      332.53      305.82     23.45 o
   2   0  18      116.57      128.95     12.07 o
   3   0  18     1183.86     1169.82     50.73 o
   4   0  18      453.54      379.72     31.30 o
   5   0  18      144.17      144.55     34.46 o
   6   0  18      128.03      170.91     20.92 o
   7   0  18      359.15       96.08    168.86 o
   8   0  18      148.13      117.36     26.07 o
   9   0  18       16.04       20.50      7.87 o
  10   0  18        4.20       29.15     17.93 o
 -11   1  18       16.54       24.25     10.22 o
 -10   1  18       16.85       20.02     10.25 o
  -9   1  18        0.16        4.49      8.10 o
  -8   1  18       21.43       36.41     11.46 o
  -7   1  18        7.70       26.54      9.94 o
  -6   1  18       67.70       68.45     16.86 o
  -5   1  18      674.57      699.39     26.40 o
  -4   1  18      240.02      239.20     10.20 o
  -3   1  18        6.14        5.62      4.29 o
  -2   1  18      771.56      730.28     14.09 o
  -1   1  18     1287.31     1189.97     17.74 o
   0   1  18     1165.11     1086.52     15.27 o
   1   1  18      179.69      210.78      9.60 o
   2   1  18        9.54       13.54      3.63 o
   3   1  18     1574.09     1475.17     29.40 o
   4   1  18      224.87      221.95     12.90 o
   5   1  18       11.09        0.00     11.97 o
   6   1  18       28.51       25.46      4.62 o
   7   1  18       98.94      116.48     10.84 o
   8   1  18      129.29      171.11     25.08 o
   9   1  18       16.44       41.36     12.64 o
 -10   2  18        1.84       38.68     19.51 o
  -9   2  18       15.70        7.33     10.90 o
  -8   2  18        6.38        4.22      8.47 o
  -7   2  18        0.02        4.29      5.79 o
  -6   2  18        6.96        2.84      6.17 o
  -5   2  18      260.00      270.38     16.64 o
  -4   2  18       37.85       32.51      6.02 o
  -3   2  18        3.37        8.33      6.06 o
  -2   2  18       30.00       25.63      5.68 o
  -1   2  18       30.79       38.85     11.94 o
   0   2  18      384.44      372.87     14.69 o
   1   2  18      643.43      602.91     47.94 o
   2   2  18      407.57      418.88     14.05 o
   3   2  18       15.16       19.73     14.84 o
   4   2  18       42.74       34.63      5.12 o
   5   2  18        0.99        2.39      4.46 o
   6   2  18        1.49        0.00      5.13 o
   7   2  18        9.07        4.46      7.73 o
   8   2  18       48.25       45.54     10.06 o
   9   2  18        1.53       24.30     21.13 o
  -9   3  18       92.00      117.41     25.87 o
  -8   3  18       25.95       38.36     12.31 o
  -7   3  18       55.70       38.10     15.52 o
  -6   3  18       65.06       63.48     13.20 o
  -5   3  18        0.59        0.00      6.02 o
  -4   3  18        1.18        4.81      8.03 o
  -3   3  18      111.44       29.71     63.99 o
  -2   3  18       12.11        4.37      5.15 o
  -1   3  18     1214.22     1208.88     30.46 o
   0   3  18      382.83      390.03     40.63 o
   1   3  18      289.40      289.03     34.63 o
   2   3  18        6.08       10.32      5.86 o
   3   3  18       54.83       74.00      9.73 o
   4   3  18       25.21       36.13     11.04 o
   5   3  18      133.29      115.10     16.93 o
   6   3  18       36.51       48.16     11.79 o
   7   3  18       10.67        9.28      8.84 o
   8   3  18       31.87       26.42     12.75 o
  -7   4  18        5.40       12.79      8.82 o
  -6   4  18       34.21       61.74     20.33 o
  -5   4  18      132.97      127.65     25.12 o
  -4   4  18       23.51       35.75     15.82 o
  -3   4  18        3.65        2.20     13.96 o
  -2   4  18       17.51       21.12      7.74 o
  -1   4  18        1.20        2.21      2.22 o
   0   4  18       94.13       75.37     19.09 o
   1   4  18        7.83       27.75     17.27 o
   2   4  18        3.57        0.00     13.29 o
   3   4  18        5.97        7.81      9.50 o
   4   4  18      171.16      241.66     37.57 o
   5   4  18       23.02       56.14     23.28 o
   6   4  18       21.98        2.16     10.15 o
  -4   5  18       33.79       84.92     24.29 o
  -3   5  18       57.36       45.22     19.61 o
  -2   5  18        1.41        0.00     14.32 o
  -1   5  18        5.91        8.63     13.90 o
   0   5  18       23.45       51.10     20.26 o
   1   5  18        0.41        0.00     17.53 o
   2   5  18       39.43       45.22     18.96 o
   3   5  18        2.70       13.95     19.15 o
 -11   1  19       12.33       21.76     11.44 o
 -10   1  19        0.01        2.42     17.23 o
  -9   1  19        6.95        7.00      8.76 o
  -8   1  19       16.56       10.14     11.44 o
  -7   1  19      422.08      376.12     26.59 o
  -6   1  19       58.00       76.94      9.14 o
  -5   1  19      391.00      448.58     18.43 o
  -4   1  19       83.24       76.47      6.63 o
  -3   1  19       12.39       10.34      3.84 o
  -2   1  19      308.28      282.18      8.66 o
  -1   1  19      487.25      511.30     11.86 o
   0   1  19        2.06        6.05      2.93 o
   1   1  19      337.46      398.11      9.76 o
   2   1  19       30.73       35.73      4.97 o
   3   1  19      168.66      178.52      9.36 o
   4   1  19      376.05      382.45     16.60 o
   5   1  19        3.33        0.74      4.98 o
   6   1  19      124.28      131.85     12.00 o
   7   1  19      229.96      212.31     13.86 o
   8   1  19       62.34       48.84     22.59 o
   9   1  19       46.45       51.17     12.66 o
 -10   2  19       69.52       65.44     21.28 o
  -9   2  19       49.83       34.99     15.11 o
  -8   2  19        2.59        0.00      8.79 o
  -7   2  19        3.27       10.88      7.27 o
  -6   2  19        1.78       22.08     10.97 o
  -5   2  19        6.96        9.44      5.82 o
  -4   2  19       12.27        5.72      4.60 o
  -3   2  19      868.16      813.25     34.76 o
  -2   2  19      722.15      760.89     23.85 o
  -1   2  19     1183.01     1163.77     25.10 o
   0   2  19      508.26      504.73     17.53 o
   1   2  19      381.74      377.48     13.63 o
   2   2  19     1080.00     1017.93     59.61 o
   3   2  19     1342.30     1175.49     90.49 o
   4   2  19       18.99       12.31     30.23 o
   5   2  19        8.09       17.64      5.70 o
   6   2  19        2.43        6.43      6.19 o
   7   2  19        2.92       17.58      7.87 o
   8   2  19       24.32       16.53     18.54 o
   9   2  19        1.76        1.76     16.03 o
  -9   3  19       33.43       29.47     14.57 o
  -8   3  19        2.54        6.82     13.75 o
  -7   3  19       17.06       37.31     12.37 o
  -6   3  19       58.37       52.76     12.39 o
  -5   3  19       78.87       81.56     13.20 o
  -4   3  19        0.35        0.00     10.00 o
  -3   3  19       40.46        6.89     20.02 o
  -2   3  19      112.24      125.57     12.32 o
  -1   3  19      161.36      195.55     30.66 o
   0   3  19       81.54      111.94     22.40 o
   1   3  19      253.12      251.93     34.23 o
   2   3  19       18.00       20.43      6.64 o
   3   3  19      143.36      148.55     13.94 o
   4   3  19       99.69       87.74     25.01 o
   5   3  19        1.47        0.00     13.17 o
   6   3  19       81.87       80.00     16.74 o
   7   3  19       44.33       33.05     14.62 o
  -7   4  19        1.48        0.54      8.73 o
  -6   4  19       28.42       56.25     19.50 o
  -5   4  19      147.14      180.92     31.22 o
  -4   4  19       12.69        7.06     11.76 o
  -3   4  19       99.96      151.96     28.58 o
  -2   4  19        7.44       25.20      7.70 o
  -1   4  19        9.77        0.95      2.83 o
   0   4  19       21.79       13.30     13.95 o
   1   4  19       19.06       39.42     20.03 o
   2   4  19        2.20        1.42      9.19 o
   3   4  19       35.27       52.45     21.17 o
   4   4  19       12.88       29.88     16.04 o
   5   4  19       39.18       41.59     18.13 o
   6   4  19       29.16       40.28     13.25 o
  -4   5  19       15.63       27.41     18.92 o
  -3   5  19        0.96       28.02     17.33 o
  -2   5  19       10.74       12.63     15.95 o
  -1   5  19       47.21       49.71     20.84 o
   0   5  19       20.60       25.20     13.45 o
   1   5  19       13.90        0.00     13.63 o
   2   5  19        7.32       13.86     16.10 o
 -11   0  20        6.94        0.00     11.66 o
 -10   0  20        2.11        0.07     12.27 o
  -9   0  20       17.35        8.79     12.88 o
  -8   0  20       22.82       15.62     13.13 o
  -7   0  20     1918.48     1814.36     54.17 o
  -6   0  20      660.92      696.12     34.34 o
  -5   0  20      224.22      226.51     12.57 o
  -4   0  20      195.57      217.49     14.34 o
  -3   0  20      824.05      805.42     24.73 o
  -2   0  20     1105.33     1029.86     33.90 o
  -1   0  20      426.88      428.90     31.66 o
   0   0  20        2.61       12.66      9.62 o
   1   0  20       26.87       32.95     21.90 o
   2   0  20       16.01       11.37      9.32 o
   3   0  20      279.00      301.01     28.12 o
   4   0  20      108.50      106.77      7.57 o
   5   0  20     2472.70     2476.37    105.34 o
   6   0  20      710.20      657.06     24.93 o
   7   0  20      252.83      241.60     17.07 o
   8   0  20       43.66       94.46     23.46 o
   9   0  20        2.42        4.65     12.56 o
 -10   1  20        0.15        0.00      7.74 o
  -9   1  20       89.37       70.07     14.21 o
  -8   1  20       40.05       34.02     11.23 o
  -7   1  20       10.48       21.40      9.30 o
  -6   1  20      242.42      268.32     15.15 o
  -5   1  20      103.51      110.58      9.27 o
  -4   1  20        0.19        1.51      4.21 o
  -3   1  20      216.36      227.20     10.32 o
  -2   1  20      837.62      875.95     22.00 o
  -1   1  20      156.61      163.62      5.84 o
   0   1  20       26.32       22.73      2.76 o
   1   1  20     1062.16     1052.23     15.83 o
   2   1  20      202.41      188.78     13.58 o
   3   1  20       42.56       57.40      7.06 o
   4   1  20        8.18       11.64      5.28 o
   5   1  20       11.65        5.01      4.82 o
   6   1  20       65.17       72.78      9.52 o
   7   1  20       10.51       14.04      8.68 o
   8   1  20       41.22       42.64     11.47 o
   9   1  20        0.59        7.29      8.72 o
 -10   2  20       14.32       55.61     21.16 o
  -9   2  20       20.51       14.08     10.86 o
  -8   2  20        6.01        6.24     10.49 o
  -7   2  20        0.05       11.14      9.22 o
  -6   2  20        2.45        3.47      8.35 o
  -5   2  20       10.83        5.12      5.97 o
  -4   2  20      128.31      105.87     11.03 o
  -3   2  20      866.50      802.19     35.51 o
  -2   2  20      345.14      367.25     17.32 o
  -1   2  20      352.74      335.38     15.58 o
   0   2  20        7.50       10.29      5.37 o
   1   2  20      458.91      500.97     30.82 o
   2   2  20        5.50       18.48     15.51 o
   3   2  20       29.13       28.98      4.13 o
   4   2  20        4.94       12.44     15.51 o
   5   2  20        4.02       11.70     10.26 o
   6   2  20        0.02        0.56      4.63 o
   7   2  20       18.21       13.37      7.15 o
   8   2  20        1.52        0.00     16.47 o
  -9   3  20        8.23        6.61     13.49 o
  -8   3  20        9.35        9.35     12.20 o
  -7   3  20      110.01      105.29     16.89 o
  -6   3  20       61.61       69.94     15.88 o
  -5   3  20       59.97       67.34      9.65 o
  -4   3  20        0.60        3.94      6.04 o
  -3   3  20      130.38      175.43     28.45 o
  -2   3  20       78.64       65.58      9.29 o
  -1   3  20        0.01        2.01     13.37 o
   0   3  20       50.53       60.92     20.93 o
   1   3  20      195.69      177.30     30.84 o
   2   3  20      511.50      512.22     22.98 o
   3   3  20      113.92       85.48     10.31 o
   4   3  20        0.29        2.86      4.23 o
   5   3  20        1.63        0.00      8.39 o
   6   3  20       13.20       13.03     11.75 o
   7   3  20        9.82        0.00     21.33 o
  -7   4  20       50.12       64.03     18.38 o
  -6   4  20       80.26       61.64     21.53 o
  -5   4  20       72.38      105.20     25.19 o
  -4   4  20        5.74        5.17     10.48 o
  -3   4  20      190.66      247.10     36.55 o
  -2   4  20      235.30      240.33     20.90 o
  -1   4  20       55.30       43.07     18.69 o
   0   4  20       11.89        2.24     15.67 o
   1   4  20       29.21       12.39     13.31 o
   2   4  20       26.33       48.38     19.51 o
   3   4  20       16.83        5.47     14.89 o
   4   4  20        0.54       11.18     12.91 o
   5   4  20       12.90       33.11     19.11 o
  -3   5  20        1.25        0.00     14.07 o
  -2   5  20       13.49       15.98     16.25 o
  -1   5  20       53.80       78.16     24.06 o
   0   5  20        8.86       10.33     11.79 o
   1   5  20        0.94        9.25     12.43 o
   2   5  20       87.83       56.86     19.09 o
 -10   1  21        1.67       23.90     11.41 o
  -9   1  21      127.10      116.93     17.73 o
  -8   1  21       19.45       20.36     11.20 o
  -7   1  21      174.78      163.09     18.13 o
  -6   1  21        1.86       11.08      5.44 o
  -5   1  21      500.08      550.93     17.99 o
  -4   1  21      419.95      379.53     14.49 o
  -3   1  21     1636.17     1587.54     31.35 o
  -2   1  21      446.21      442.50     11.42 o
  -1   1  21       22.40       25.44      2.79 o
   0   1  21      206.28      206.01      9.28 o
   1   1  21       67.20       81.49      4.85 o
   2   1  21        6.11        7.60      2.93 o
   3   1  21       66.74       63.14      7.21 o
   4   1  21       79.31       94.33      9.20 o
   5   1  21      358.02      318.25     16.86 o
   6   1  21        7.19        0.00     12.30 o
   7   1  21        3.05        0.00      7.87 o
   8   1  21        2.87        0.00      7.94 o
   9   1  21       14.09       10.33     19.70 o
 -10   2  21        5.16       18.31     10.50 o
  -9   2  21       33.82       50.27     19.79 o
  -8   2  21      133.88       97.94     22.32 o
  -7   2  21      166.58      189.09     17.03 o
  -6   2  21       29.05       42.07     11.14 o
  -5   2  21        2.15        6.53      5.65 o
  -4   2  21      170.44      142.39     12.14 o
  -3   2  21      740.14      780.37     29.08 o
  -2   2  21      409.25      403.49     18.48 o
  -1   2  21       51.38       53.22      7.37 o
   0   2  21       60.24       48.41      6.63 o
   1   2  21     2184.25     2177.76     36.93 o
   2   2  21      774.61      704.93     18.38 o
   3   2  21        7.20        6.10      4.75 o
   4   2  21       78.27       71.87      9.68 o
   5   2  21       89.58       76.67     10.57 o
   6   2  21       33.17       37.91      6.69 o
   7   2  21       26.92       13.57     12.58 o
   8   2  21        0.34        4.84     12.84 o
  -9   3  21        0.07       17.63     14.38 o
  -8   3  21       26.20       37.58     12.30 o
  -7   3  21      106.95      116.09     17.54 o
  -6   3  21       79.56       77.63     13.96 o
  -5   3  21        1.95        0.00      5.96 o
  -4   3  21      162.63      183.69     18.09 o
  -3   3  21      173.30      166.22     27.29 o
  -2   3  21      228.56      214.72     15.96 o
  -1   3  21      197.91      209.02     13.46 o
   0   3  21      535.93      547.65     48.39 o
   1   3  21       20.98        9.75     12.54 o
   2   3  21       76.64       87.14     10.12 o
   3   3  21       24.17       11.56      7.85 o
   4   3  21        0.47       13.90     16.66 o
   5   3  21        4.35        4.12     12.36 o
   6   3  21       30.23       31.81     10.49 o
   7   3  21        3.23        0.00      8.47 o
  -7   4  21       30.60       32.76     18.84 o
  -6   4  21       76.36       64.56     14.73 o
  -5   4  21       97.30       88.42     23.26 o
  -4   4  21       10.28       29.31     17.48 o
  -3   4  21       58.57      100.86     25.93 o
  -2   4  21      113.80      137.47     13.13 o
  -1   4  21       86.09      129.85     27.56 o
   0   4  21        4.77        8.34     14.26 o
   1   4  21      102.63      138.77     28.43 o
   2   4  21        0.19        5.20     15.29 o
   3   4  21       31.27       32.43     17.26 o
   4   4  21       35.11        3.23     13.35 o
   5   4  21        0.13       15.78     16.03 o
  -3   5  21       56.12       73.78     23.03 o
  -2   5  21       57.17       84.98     23.22 o
  -1   5  21       29.84       23.39     14.95 o
   0   5  21        0.91        0.76     14.85 o
   1   5  21        1.80        9.24     14.48 o
 -10   0  22        4.92       14.01     15.79 o
  -9   0  22       23.06        0.00     12.73 o
  -8   0  22      129.18       85.80     20.44 o
  -7   0  22        2.81        7.80      6.84 o
  -6   0  22      115.05       87.00     18.12 o
  -5   0  22      407.09      360.16     23.56 o
  -4   0  22     1725.91     1645.87     41.03 o
  -3   0  22     1426.79     1397.48     33.41 o
  -2   0  22        0.87        0.00      4.42 o
  -1   0  22      537.75      498.39     36.57 o
   0   0  22      650.12      578.55     37.14 o
   1   0  22      290.92      246.73     25.16 o
   2   0  22        3.87        0.00     11.35 o
   3   0  22      256.96      229.58     26.04 o
   4   0  22       28.07       57.23     16.09 o
   5   0  22      315.03      354.63     26.85 o
   6   0  22      279.71      327.68     29.03 o
   7   0  22       22.10        8.07     11.18 o
   8   0  22        9.51        0.00     10.80 o
   9   0  22       44.20       26.66     14.93 o
 -10   1  22        0.01        9.64      9.32 o
  -9   1  22      270.46      285.04     26.55 o
  -8   1  22      215.23      227.93     22.78 o
  -7   1  22       68.82       70.97     12.99 o
  -6   1  22       38.21       48.38      7.39 o
  -5   1  22      142.74      145.29     11.63 o
  -4   1  22       54.02       67.26      6.25 o
  -3   1  22       56.67       56.39      9.44 o
  -2   1  22      128.63      112.27      7.60 o
  -1   1  22       12.49       10.38      3.92 o
   0   1  22      346.63      317.04     11.96 o
   1   1  22      606.24      578.42     11.66 o
   2   1  22        9.12        3.68      3.69 o
   3   1  22      662.48      702.27     20.46 o
   4   1  22      131.64      157.38     11.44 o
   5   1  22       76.48       76.52      8.90 o
   6   1  22       52.60       30.50      7.15 o
   7   1  22       34.77        9.40      7.02 o
   8   1  22       37.25       23.70     12.86 o
 -10   2  22        0.29       21.26     11.42 o
  -9   2  22        1.41        0.00     12.29 o
  -8   2  22       21.91        0.00     10.99 o
  -7   2  22       20.51        2.66      8.06 o
  -6   2  22       15.38       41.95     12.01 o
  -5   2  22       23.17       25.30      6.45 o
  -4   2  22      184.76      189.35     18.70 o
  -3   2  22       43.40       57.21      7.90 o
  -2   2  22       72.26       70.87      8.56 o
  -1   2  22      147.49      152.96     11.45 o
   0   2  22       84.25       89.03      8.32 o
   1   2  22       44.23       55.32     15.88 o
   2   2  22       14.01       17.98      4.35 o
   3   2  22       43.39       43.24      5.47 o
   4   2  22       22.71       27.25      7.79 o
   5   2  22        8.71       11.97      4.40 o
   6   2  22       15.66       10.95     10.39 o
   7   2  22        0.07        0.00     21.12 o
   8   2  22        3.06        0.00     19.31 o
  -8   3  22       89.69      101.41     18.06 o
  -7   3  22      150.03      140.98     19.53 o
  -6   3  22       16.70       12.89     12.19 o
  -5   3  22       35.89       33.79      9.74 o
  -4   3  22      156.53      154.76     17.36 o
  -3   3  22       20.35       16.44     14.71 o
  -2   3  22        4.66        2.51      5.70 o
  -1   3  22     1125.75     1122.34     31.07 o
   0   3  22      159.87      208.69     31.25 o
   1   3  22      165.53      162.34     28.21 o
   2   3  22        0.29        4.38      4.00 o
   3   3  22        5.27        5.26      3.54 o
   4   3  22       44.62       30.80      9.74 o
   5   3  22      117.64      138.13     18.60 o
   6   3  22       11.31       24.23     11.36 o
   7   3  22        3.87        0.97      8.56 o
  -6   4  22        6.98        6.00     16.84 o
  -5   4  22       56.29       58.59     21.38 o
  -4   4  22       90.63       72.95     21.90 o
  -3   4  22       83.73       81.34     23.46 o
  -2   4  22       18.14       30.45     16.72 o
  -1   4  22       70.65       64.32     20.62 o
   0   4  22      176.85      186.77     32.70 o
   1   4  22       61.21       63.66     21.63 o
   2   4  22       22.13       20.12     15.67 o
   3   4  22        1.56        5.17     13.92 o
   4   4  22        4.70        0.00     16.11 o
   5   4  22        1.64        0.00      9.22 o
  -1   5  22        0.10        0.00     14.88 o
   0   5  22       34.96       19.76     15.73 o
 -10   1  23       49.14       55.83     14.44 o
  -9   1  23        2.46        0.00      7.79 o
  -8   1  23        0.08        7.14      8.88 o
  -7   1  23        1.00        0.00      7.05 o
  -6   1  23        1.82       12.25      9.46 o
  -5   1  23     1126.14     1026.01     27.07 o
  -4   1  23      487.92      510.42     16.23 o
  -3   1  23       32.90       34.05      5.00 o
  -2   1  23      228.41      263.80     11.17 o
  -1   1  23      310.77      332.15     11.24 o
   0   1  23      473.96      438.17     14.10 o
   1   1  23       73.53       74.43      6.68 o
   2   1  23       25.98       29.03      4.05 o
   3   1  23      409.81      358.59     14.84 o
   4   1  23        6.77        5.60      4.43 o
   5   1  23        0.22        0.00      4.71 o
   6   1  23       13.66       10.29      8.30 o
   7   1  23      101.01       96.87     14.22 o
   8   1  23       22.22        0.00      8.30 o
  -9   2  23      192.21      253.86     26.54 o
  -8   2  23      142.74      178.18     31.17 o
  -7   2  23        0.00        0.00     10.32 o
  -6   2  23      229.16      242.58     22.18 o
  -5   2  23      172.26      149.60     20.19 o
  -4   2  23      235.43      238.87     15.37 o
  -3   2  23        5.86        3.53      4.62 o
  -2   2  23       96.44      113.04     13.97 o
  -1   2  23      437.73      429.05     18.61 o
   0   2  23       88.60      102.17      9.00 o
   1   2  23       69.64       64.22     10.23 o
   2   2  23       13.89       13.56      4.40 o
   3   2  23      150.45      139.69      9.35 o
   4   2  23      198.02      217.12     12.58 o
   5   2  23      112.15      112.49      9.25 o
   6   2  23        1.28        0.00     14.41 o
   7   2  23        5.22        2.67     15.06 o
  -8   3  23       46.37       37.34     12.06 o
  -7   3  23       34.42       32.98     15.60 o
  -6   3  23        8.41        0.06      8.62 o
  -5   3  23      196.96      194.09     20.60 o
  -4   3  23      198.13      170.29     17.83 o
  -3   3  23        6.89        4.86     10.66 o
  -2   3  23       60.71       66.38      9.41 o
  -1   3  23        9.77       21.92     22.70 o
   0   3  23       13.88        8.73     14.04 o
   1   3  23        7.11        0.00     13.28 o
   2   3  23        0.01        0.00      2.80 o
   3   3  23        8.65       21.15     15.69 o
   4   3  23        0.04        0.00      8.09 o
   5   3  23        0.98        2.11     14.86 o
   6   3  23        1.56        3.54      7.39 o
  -6   4  23        0.00        0.00      8.25 o
  -5   4  23       12.37       12.73     12.01 o
  -4   4  23      138.92      154.51     32.18 o
  -3   4  23      214.77      222.40     35.12 o
  -2   4  23        0.63        7.47     13.95 o
  -1   4  23        2.35        6.49     15.52 o
   0   4  23       61.49       87.24     25.15 o
   1   4  23        3.18        9.75     12.72 o
   2   4  23       12.64       34.06     18.99 o
   3   4  23        0.58       22.86     14.68 o
   4   4  23        0.38        0.00     18.55 o
 -10   0  24       72.85      122.40     27.23 o
  -9   0  24        2.48       11.55      9.67 o
  -8   0  24        0.42        0.40     10.71 o
  -7   0  24      571.64      645.56     48.87 o
  -6   0  24       78.51       66.75     18.53 o
  -5   0  24      839.65      802.82     35.50 o
  -4   0  24       84.80      107.31     13.37 o
  -3   0  24      262.78      287.10     15.93 o
  -2   0  24     1424.23     1325.56     43.26 o
  -1   0  24      980.63      987.08     37.02 o
   0   0  24      333.98      289.55     19.79 o
   1   0  24       67.92       66.69     10.67 o
   2   0  24      128.20      126.42     14.11 o
   3   0  24       11.16        4.58     10.05 o
   4   0  24      378.35      343.81     32.85 o
   5   0  24      100.61       91.77     20.46 o
   6   0  24      216.72      190.24     27.18 o
   7   0  24        2.87        0.00     14.18 o
   8   0  24        8.54        0.00     12.08 o
 -10   1  24       14.23       18.97     11.55 o
  -9   1  24       59.00       64.51     15.10 o
  -8   1  24       21.41       29.73      9.95 o
  -7   1  24       79.96       68.33     13.04 o
  -6   1  24      616.20      561.07     21.80 o
  -5   1  24        5.79       11.16      6.42 o
  -4   1  24      276.05      239.04     12.62 o
  -3   1  24      159.55      186.44      9.27 o
  -2   1  24        0.03        5.64      3.22 o
  -1   1  24      104.48      100.49      7.06 o
   0   1  24        0.52        1.66      3.54 o
   1   1  24       23.76       19.30      5.52 o
   2   1  24        6.11        5.89      5.31 o
   3   1  24      530.08      530.41     17.77 o
   4   1  24      421.90      397.43     17.16 o
   5   1  24       31.66       32.44      6.56 o
   6   1  24       36.42       31.24      9.72 o
   7   1  24        0.04       16.56      8.46 o
   8   1  24       10.18        0.00     11.01 o
  -9   2  24       32.80       45.51     22.29 o
  -8   2  24       40.68       60.31     13.55 o
  -7   2  24        4.33        0.00     12.88 o
  -6   2  24       71.81       94.48     14.98 o
  -5   2  24       36.83       29.64      9.11 o
  -4   2  24       78.11       69.21      9.13 o
  -3   2  24      142.95      156.97     15.31 o
  -2   2  24      116.84      105.35     14.21 o
  -1   2  24        1.83        1.33      4.57 o
   0   2  24       40.70       30.20      4.13 o
   1   2  24      261.20      242.17     12.90 o
   2   2  24        0.82        0.96      2.74 o
   3   2  24        0.03        1.34      2.46 o
   4   2  24       30.33       22.71      6.30 o
   5   2  24        5.91        4.49      8.81 o
   6   2  24       19.04       65.94     22.83 o
   7   2  24       38.00        0.00     14.65 o
  -8   3  24        4.02        6.41      7.77 o
  -7   3  24        7.88       12.88      8.65 o
  -6   3  24      121.71      111.32     16.78 o
  -5   3  24      132.45      114.23     17.55 o
  -4   3  24      123.28      136.67     12.88 o
  -3   3  24       61.78       76.06     21.80 o
  -2   3  24      150.80      156.56     14.66 o
  -1   3  24      183.63      208.62     30.87 o
   0   3  24        3.94       23.06     16.14 o
   1   3  24       23.35        2.76     12.26 o
   2   3  24        5.60        7.90     12.58 o
   3   3  24       30.07       48.34     17.45 o
   4   3  24       14.63       14.13      8.00 o
   5   3  24       17.36       23.51     10.36 o
   6   3  24        3.48        0.70     26.63 o
  -6   4  24        9.08        4.49      8.60 o
  -5   4  24       94.15       86.65     24.12 o
  -4   4  24       48.00       73.48     24.47 o
  -3   4  24      104.48      133.82     30.63 o
  -2   4  24      102.35      142.76     29.77 o
  -1   4  24       36.14       59.37     20.42 o
   0   4  24       89.15      134.12     30.07 o
   1   4  24       28.68       34.98     16.56 o
   2   4  24       86.00       81.40     24.55 o
   3   4  24       58.21       35.95     18.32 o
   4   4  24       10.14        0.00     16.73 o
  -9   1  25        8.39       19.41      9.99 o
  -8   1  25       42.10       53.83     11.70 o
  -7   1  25        0.64        0.00      7.05 o
  -6   1  25       19.42       28.95      6.80 o
  -5   1  25       25.23       40.17      6.48 o
  -4   1  25        0.60        0.00      4.18 o
  -3   1  25       97.27      107.44      6.75 o
  -2   1  25      166.21      162.29      6.95 o
  -1   1  25      138.13      135.85      8.03 o
   0   1  25        1.68        3.61      4.84 o
   1   1  25        4.54        0.09      2.95 o
   2   1  25      453.63      480.72     17.64 o
   3   1  25      117.20       99.58      8.93 o
   4   1  25        3.19        0.10      6.28 o
   5   1  25        1.46        5.73      5.11 o
   6   1  25       34.85       44.38     21.29 o
   7   1  25       32.36       42.15     12.03 o
  -9   2  25       31.17       33.11     11.32 o
  -8   2  25       23.40       29.66     13.61 o
  -7   2  25      244.02      222.04     34.54 o
  -6   2  25      301.40      285.52     23.71 o
  -5   2  25       64.48      103.90     14.72 o
  -4   2  25       10.70       12.91      5.42 o
  -3   2  25       65.50       43.63      6.75 o
  -2   2  25      247.59      220.91     13.60 o
  -1   2  25       58.05       64.39      7.11 o
   0   2  25        9.94        3.95      4.43 o
   1   2  25      128.00      115.26      9.09 o
   2   2  25       26.32       22.92      4.13 o
   3   2  25      139.95      133.86     15.16 o
   4   2  25       47.69       38.06      7.20 o
   5   2  25        2.14        0.00     11.23 o
   6   2  25       93.37      129.12     29.31 o
   7   2  25       67.76       90.23     24.62 o
  -8   3  25        2.42        4.93      7.98 o
  -7   3  25        6.32        6.40      8.07 o
  -6   3  25       74.86       79.13     15.01 o
  -5   3  25       52.37       36.18     10.76 o
  -4   3  25        1.17        4.39      6.29 o
  -3   3  25       39.89       19.27     15.00 o
  -2   3  25       60.50       75.69     20.69 o
  -1   3  25       12.10       35.78     18.81 o
   0   3  25       20.97       40.10     16.89 o
   1   3  25       17.73       20.87     15.98 o
   2   3  25       85.54       60.82     16.98 o
   3   3  25       28.21       12.17     16.61 o
   4   3  25        0.52        3.03      6.70 o
   5   3  25       16.86       12.96     13.98 o
   6   3  25       14.74       40.07     19.75 o
  -5   4  25       29.70       28.90     19.82 o
  -4   4  25        1.45        0.08     12.64 o
  -3   4  25       12.18       22.76     15.90 o
  -2   4  25        7.36       18.70     16.02 o
  -1   4  25       13.69        8.85     12.48 o
   0   4  25       42.05       61.61     21.01 o
   1   4  25       55.68       45.92     17.12 o
   2   4  25       15.20        0.00     19.16 o
   3   4  25        0.36       11.71     12.41 o
  -9   0  26       13.41        8.08      9.87 o
  -8   0  26      112.72      122.55     24.80 o
  -7   0  26      188.17      158.16     26.17 o
  -6   0  26       86.11       97.63     18.97 o
  -5   0  26        4.30       16.41      9.09 o
  -4   0  26      103.37      133.12     14.62 o
  -3   0  26       27.47       23.70      7.44 o
  -2   0  26       34.43       27.87      9.27 o
  -1   0  26       12.80       16.78      8.57 o
   0   0  26      110.52      123.15     14.35 o
   1   0  26      273.97      313.25     21.38 o
   2   0  26      899.25      878.40     35.50 o
   3   0  26       98.01       98.35     19.17 o
   4   0  26      132.88      157.44     23.65 o
   5   0  26      111.87       88.08     20.36 o
   6   0  26       37.38       52.63     16.53 o
   7   0  26        8.04        0.36     10.48 o
  -9   1  26       50.31       65.88     14.72 o
  -8   1  26       68.01       70.77     13.02 o
  -7   1  26      131.51      127.64     14.19 o
  -6   1  26       49.88       53.38      7.41 o
  -5   1  26       17.50       10.48      4.67 o
  -4   1  26      244.49      271.25     14.86 o
  -3   1  26       79.56       79.25      6.36 o
  -2   1  26      161.35      147.88      6.47 o
  -1   1  26        2.68        4.25      3.19 o
   0   1  26        2.69        2.22      4.46 o
   1   1  26       18.03       13.28      8.22 o
   2   1  26        1.19        1.60      3.45 o
   3   1  26        1.86        0.00      3.76 o
   4   1  26       91.97      105.90     16.48 o
   5   1  26        2.38        0.00      7.82 o
   6   1  26      102.57      124.94     15.99 o
   7   1  26        9.94       15.57      9.42 o
  -9   2  26        2.09        4.15      8.44 o
  -8   2  26        7.39       32.88     17.30 o
  -7   2  26       26.57       72.27     15.19 o
  -6   2  26       73.77       77.77     14.14 o
  -5   2  26       22.37       28.98     10.43 o
  -4   2  26        9.32       10.69      6.52 o
  -3   2  26       93.92       67.33      7.61 o
  -2   2  26       21.80       20.94      4.64 o
  -1   2  26        0.02        0.00      3.48 o
   0   2  26       63.47       61.86      8.71 o
   1   2  26      154.25      159.62     10.99 o
   2   2  26        1.54        2.51      2.79 o
   3   2  26       19.76        5.13      4.92 o
   4   2  26        1.84        1.61     11.49 o
   5   2  26        7.77        9.74     14.01 o
   6   2  26        0.48       27.02     19.82 o
  -7   3  26       69.60       47.60     12.92 o
  -6   3  26       57.03       61.83     22.00 o
  -5   3  26        0.61        0.00      9.01 o
  -4   3  26       46.11       45.81     10.26 o
  -3   3  26       45.13       15.86     14.70 o
  -2   3  26      280.29      321.69     40.66 o
  -1   3  26      113.99      143.24     29.50 o
   0   3  26      148.49      183.09     32.32 o
   1   3  26       12.18        0.00     15.94 o
   2   3  26        5.16        0.00     17.08 o
   3   3  26        0.08        0.00     10.00 o
   4   3  26       29.76       34.45      9.86 o
   5   3  26       27.00       36.64     10.61 o
  -5   4  26        0.47       10.19      8.64 o
  -4   4  26        0.23        0.00     15.13 o
  -3   4  26       42.80       63.05     21.88 o
  -2   4  26       79.65      123.94     28.08 o
  -1   4  26       39.18       43.74     21.28 o
   0   4  26        1.99       22.73     15.18 o
   1   4  26        6.70        0.00     15.88 o
   2   4  26       79.52      114.03     27.90 o
   3   4  26       27.59        5.12     13.58 o
  -9   1  27        2.13        4.92      8.84 o
  -8   1  27       53.70       58.94     12.90 o
  -7   1  27       24.02       29.50      8.65 o
  -6   1  27       22.62       25.50      6.24 o
  -5   1  27       31.56       37.53      5.94 o
  -4   1  27       57.45       78.63      8.52 o
  -3   1  27        5.39        0.32      2.73 o
  -2   1  27        6.20       11.11      3.62 o
  -1   1  27       15.02       17.55      6.56 o
   0   1  27      217.36      230.78     13.66 o
   1   1  27      189.28      210.83     12.32 o
   2   1  27      258.75      270.30     13.61 o
   3   1  27       13.02       11.96      3.90 o
   4   1  27      203.94      196.90     17.90 o
   5   1  27       36.39       42.82     15.94 o
   6   1  27       66.72       59.37     12.30 o
   7   1  27        0.91        4.60     12.66 o
  -8   2  27       65.32       91.51     17.58 o
  -7   2  27       51.55       43.71     13.10 o
  -6   2  27        0.19        1.35      7.56 o
  -5   2  27       35.92       41.55     11.97 o
  -4   2  27      330.49      352.89     16.23 o
  -3   2  27       53.83       54.02      6.82 o
  -2   2  27       19.48       22.69      4.49 o
  -1   2  27       27.81       29.06      5.45 o
   0   2  27      254.54      259.41     22.15 o
   1   2  27        0.82        0.00      2.96 o
   2   2  27       18.68        8.34      3.10 o
   3   2  27       13.34        9.99      5.49 o
   4   2  27        0.91       15.56     14.98 o
   5   2  27       36.11       45.02     18.05 o
   6   2  27       28.19       45.73     20.97 o
  -7   3  27        4.79       21.13     11.85 o
  -6   3  27        8.72       24.05     22.67 o
  -5   3  27        0.00        0.00      7.79 o
  -4   3  27        6.26        0.00      6.68 o
  -3   3  27       66.65       84.95     23.52 o
  -2   3  27       78.53      105.88     26.14 o
  -1   3  27        2.46        0.00     13.97 o
   0   3  27      196.88      262.50     37.62 o
   1   3  27      148.28      180.74     33.01 o
   2   3  27       35.15       25.50     15.76 o
   3   3  27        0.00        0.00      7.31 o
   4   3  27       21.21       23.62     17.36 o
   5   3  27       37.90       87.97     28.06 o
  -4   4  27        3.69        7.39     13.70 o
  -3   4  27        0.28        9.41     15.18 o
  -2   4  27        3.78        1.81     14.79 o
  -1   4  27       21.12       19.60     13.32 o
   0   4  27        1.16        0.00     13.21 o
   1   4  27        7.58       59.98     22.86 o
   2   4  27       40.20       41.11     21.32 o
  -9   0  28      109.31      155.25     29.17 o
  -8   0  28       84.78       66.35     19.58 o
  -7   0  28        6.86       10.44     10.15 o
  -6   0  28      201.05      131.27     22.80 o
  -5   0  28      232.31      271.97     21.81 o
  -4   0  28      147.93      147.42     15.77 o
  -3   0  28       35.90       48.85      9.32 o
  -2   0  28       59.95       30.76     13.97 o
  -1   0  28       53.42       44.67     10.43 o
   0   0  28      273.08      282.55     21.77 o
   1   0  28      211.42      207.50     18.87 o
   2   0  28       33.69       50.68     11.17 o
   3   0  28       81.29       93.76     18.62 o
   4   0  28      461.99      504.39     42.09 o
   5   0  28       11.35        0.00     11.51 o
   6   0  28       33.11       18.84     12.11 o
   7   0  28       12.70       33.16     15.65 o
  -9   1  28       40.94       45.07     18.42 o
  -8   1  28       39.85       38.25     12.02 o
  -7   1  28       34.28       30.80      9.67 o
  -6   1  28        1.52        3.40      4.25 o
  -5   1  28        0.07        2.63      4.69 o
  -4   1  28      180.86      201.79     12.71 o
  -3   1  28      156.91      171.48      8.46 o
  -2   1  28        1.22        2.09      3.37 o
  -1   1  28      211.25      234.88     14.21 o
   0   1  28      223.54      230.63     17.46 o
   1   1  28        1.18        5.67      3.89 o
   2   1  28       20.66       14.63      5.06 o
   3   1  28        6.34        0.00      6.23 o
   4   1  28        1.00        4.17      7.26 o
   5   1  28        0.53        0.00      6.38 o
   6   1  28        1.93       23.53     10.02 o
  -8   2  28        6.77        2.48     14.28 o
  -7   2  28        0.28        0.00      7.07 o
  -6   2  28        7.66       14.06      9.00 o
  -5   2  28        0.14       12.44      8.06 o
  -4   2  28       13.12       22.93      6.84 o
  -3   2  28        7.29        5.83      5.54 o
  -2   2  28        1.39        8.00      3.71 o
  -1   2  28        6.62        4.47      2.33 o
   0   2  28        2.76        9.80      5.44 o
   1   2  28        8.04        7.49      4.87 o
   2   2  28      150.99      144.75      8.42 o
   3   2  28        5.98        4.82     19.34 o
   4   2  28        0.01        0.00     13.31 o
   5   2  28        1.70        0.00     13.29 o
   6   2  28       12.49       15.04     13.83 o
  -6   3  28        2.65        5.30     30.77 o
  -5   3  28       19.50       24.02      9.58 o
  -4   3  28       77.14       53.26     11.72 o
  -3   3  28       47.51       49.83     11.25 o
  -2   3  28        0.47        0.00     12.14 o
  -1   3  28       13.37        0.00     12.40 o
   0   3  28      134.26      159.48     31.42 o
   1   3  28       63.57       88.19     24.37 o
   2   3  28       35.20       34.47     17.71 o
   3   3  28        0.01        0.00     12.86 o
   4   3  28        1.69        8.61     15.95 o
  -3   4  28        2.89       11.82     15.08 o
  -2   4  28        9.26       16.08     15.57 o
  -1   4  28        1.06        0.00     11.41 o
   0   4  28       27.25       79.35     25.53 o
   1   4  28        5.53        0.00     13.20 o
  -8   1  29        0.21        0.05     14.39 o
  -7   1  29        5.76        9.77      6.65 o
  -6   1  29       42.71       27.97      7.75 o
  -5   1  29       30.79       48.78     10.86 o
  -4   1  29       39.20       32.43      5.98 o
  -3   1  29        1.25        9.67      5.79 o
  -2   1  29        1.71       12.95      4.65 o
  -1   1  29        9.69       18.04      4.95 o
   0   1  29       13.26       14.47      4.45 o
   1   1  29       18.60       20.93      5.02 o
   2   1  29       61.05       56.44     12.04 o
   3   1  29        7.41        8.24      7.67 o
   4   1  29       77.54       71.25     20.79 o
   5   1  29       14.29        7.74      7.36 o
   6   1  29        1.01        0.00     16.68 o
  -7   2  29        1.13       12.15      8.37 o
  -6   2  29       21.40       14.44      8.94 o
  -5   2  29      179.13      201.47     20.18 o
  -4   2  29       89.81      105.49     14.35 o
  -3   2  29        0.35        2.36      4.71 o
  -2   2  29      318.07      338.09     12.86 o
  -1   2  29      348.66      346.61     20.55 o
   0   2  29      264.12      225.83     21.31 o
   1   2  29        6.22       21.63      7.36 o
   2   2  29       42.07       62.17     22.19 o
   3   2  29       33.10       58.30     20.56 o
   4   2  29        6.75        0.00     16.72 o
   5   2  29        0.58        0.00     15.85 o
  -6   3  29       14.47       26.09     10.92 o
  -5   3  29        6.06        9.63      7.73 o
  -4   3  29        0.25        0.79     13.65 o
  -3   3  29       28.29       15.28     17.08 o
  -2   3  29        4.77        0.00     14.51 o
  -1   3  29       23.45       16.99     14.79 o
   0   3  29      116.60      175.40     33.85 o
   1   3  29       47.81       79.06     23.49 o
   2   3  29        0.09        9.83     12.40 o
   3   3  29       52.43       47.67     18.67 o
   4   3  29       16.24        3.76     14.86 o
  -8   0  30        0.49        3.86     10.10 o
  -7   0  30       54.13       31.49     12.65 o
  -6   0  30      281.26      303.02     33.97 o
  -5   0  30       91.20      101.12     14.53 o
  -4   0  30        6.82       24.87      8.47 o
  -3   0  30      165.80      150.18     25.43 o
  -2   0  30       22.55       22.82     14.60 o
  -1   0  30       88.36       59.43     16.39 o
   0   0  30       75.37       73.91     17.42 o
   1   0  30       14.25        5.59      9.03 o
   2   0  30      141.73      137.01     23.21 o
   3   0  30      115.69      129.19     23.01 o
   4   0  30       82.20       90.64     21.02 o
   5   0  30        1.90       20.27     13.35 o
   6   0  30      226.21      243.27     33.18 o
  -8   1  30       14.97       11.82      8.36 o
  -7   1  30        1.01       11.41      7.07 o
  -6   1  30        5.09        2.82      6.38 o
  -5   1  30       34.21       50.03     14.62 o
  -4   1  30       39.12       29.31      8.92 o
  -3   1  30      118.51      135.56     12.17 o
  -2   1  30      265.77      297.04     14.02 o
  -1   1  30      149.74      142.78     12.84 o
   0   1  30       58.15       49.73      6.52 o
   1   1  30       85.16       79.38      9.78 o
   2   1  30      114.67      115.63     14.12 o
   3   1  30        7.57        3.89      8.02 o
   4   1  30        4.67        6.29     11.37 o
   5   1  30        2.32        8.13     12.57 o
   6   1  30        0.82        0.00     12.74 o
  -7   2  30        0.31        4.31      7.14 o
  -6   2  30        4.68        0.00      8.28 o
  -5   2  30       17.92        7.82      7.88 o
  -4   2  30       10.64        5.74      5.73 o
  -3   2  30        1.89        5.33      6.18 o
  -2   2  30       84.56      103.22     11.82 o
  -1   2  30      106.66       98.52     23.90 o
   0   2  30       58.95       92.87     23.51 o
   1   2  30        0.04        0.00     10.05 o
   2   2  30       18.46       30.34     17.92 o
   3   2  30        1.87        0.00     18.64 o
   4   2  30        2.14       24.20     17.81 o
   5   2  30        2.45        0.00     15.67 o
  -5   3  30        1.65       11.39     12.72 o
  -4   3  30        0.01        0.00     11.71 o
  -3   3  30        3.22        0.00     13.59 o
  -2   3  30       35.20       45.97     23.39 o
  -1   3  30       15.89        0.00     13.58 o
   0   3  30        0.39        7.83     12.54 o
   1   3  30        6.42       20.44     17.07 o
   2   3  30       14.66        6.67     12.55 o
   3   3  30       17.99        9.81     14.74 o
  -8   1  31       20.88       14.39      9.87 o
  -7   1  31      125.63      138.49     15.55 o
  -6   1  31       43.09       56.99     20.54 o
  -5   1  31        3.70        2.02      7.06 o
  -4   1  31       33.11       40.62     11.99 o
  -3   1  31      164.72      183.01     13.96 o
  -2   1  31      120.54      163.71     18.39 o
  -1   1  31        0.73        5.59      7.89 o
   0   1  31       39.89       22.15      6.24 o
   1   1  31        8.40       26.39      9.23 o
   2   1  31        2.21        0.00      6.52 o
   3   1  31        0.05        1.63      6.32 o
   4   1  31       14.59        5.80      6.68 o
   5   1  31       46.36       76.50     23.99 o
  -7   2  31       10.52        5.93      8.34 o
  -6   2  31        2.37       18.94     11.04 o
  -5   2  31       41.11       35.10     10.30 o
  -4   2  31        0.23        0.00      6.98 o
  -3   2  31       97.75      120.94     14.48 o
  -2   2  31      261.61      257.69     37.12 o
  -1   2  31       78.32       63.96     20.85 o
   0   2  31        0.26        0.00     11.49 o
   1   2  31      110.10      146.56     28.81 o
   2   2  31      117.76      152.82     29.55 o
   3   2  31       18.82       10.36     12.25 o
   4   2  31        5.89        4.47     12.70 o
  -5   3  31        4.37       12.16     14.36 o
  -4   3  31       10.19       10.42     13.84 o
  -3   3  31       12.38       11.84     15.96 o
  -2   3  31        5.70        4.44     11.09 o
  -1   3  31        6.49       30.18     19.01 o
   0   3  31       10.81       29.09     16.11 o
   1   3  31        0.00       20.15     16.81 o
   2   3  31       10.92       25.33     16.59 o
  -7   0  32       43.39       30.87     12.74 o
  -6   0  32        0.01        4.52      9.70 o
  -5   0  32      109.41       96.15     14.65 o
  -4   0  32      187.21      195.41     30.13 o
  -3   0  32      240.42      282.51     33.73 o
  -2   0  32      160.79      177.45     26.92 o
  -1   0  32       57.43       35.72     12.75 o
   0   0  32       15.17       17.56     12.28 o
   1   0  32       20.79       38.46     15.37 o
   2   0  32        0.12        0.00     12.06 o
   3   0  32        0.00        0.00     10.10 o
   4   0  32       16.16       19.31     11.80 o
   5   0  32       59.97       62.84     18.72 o
  -7   1  32        0.65        2.36      5.55 o
  -6   1  32        3.27       10.38      7.50 o
  -5   1  32        0.04        0.00      7.09 o
  -4   1  32       71.71       61.68     11.75 o
  -3   1  32      204.87      193.66     14.41 o
  -2   1  32       68.94       79.58     12.71 o
  -1   1  32        9.73       11.96      7.38 o
   0   1  32       13.94       13.00     10.56 o
   1   1  32       86.25       99.60     14.03 o
   2   1  32       61.20       78.30     12.55 o
   3   1  32        0.02        0.00      7.77 o
   4   1  32       34.48       41.56     19.89 o
  -6   2  32        0.78        0.00      8.39 o
  -5   2  32        0.02        3.03     10.30 o
  -4   2  32        0.45        0.00      8.93 o
  -3   2  32       26.15       21.77     12.58 o
  -2   2  32       20.76       10.09     12.47 o
  -1   2  32       11.33       14.80     13.79 o
   0   2  32        1.09        0.00     12.28 o
   1   2  32       26.00       32.41     19.73 o
   2   2  32       28.62       20.54     13.95 o
   3   2  32        0.07        0.00     15.51 o
  -4   3  32        0.62        3.70     13.20 o
  -3   3  32       12.94       17.62     13.89 o
  -2   3  32        3.80        0.00     12.25 o
  -1   3  32       21.19       29.63     20.43 o
   0   3  32       63.47      110.26     27.57 o
   1   3  32      103.83      112.50     28.98 o
  -7   1  33       12.23       20.92     10.62 o
  -6   1  33        2.40        0.00      7.65 o
  -5   1  33      152.75      132.85     20.82 o
  -4   1  33      160.27      199.42     19.05 o
  -3   1  33       31.22       45.87      7.96 o
  -2   1  33       12.25       22.38      9.41 o
  -1   1  33       37.54       45.79     11.26 o
   0   1  33       45.94       64.46     12.09 o
   1   1  33        1.83        8.00      8.51 o
   2   1  33        5.84        1.71      6.99 o
   3   1  33       16.11       33.06      9.74 o
   4   1  33       27.69       40.15     17.09 o
  -5   2  33        0.76        5.68     12.83 o
  -4   2  33        9.63        0.00     13.45 o
  -3   2  33        7.30       21.30     15.87 o
  -2   2  33        2.67       12.76     12.40 o
  -1   2  33       58.30       51.22     20.02 o
   0   2  33       65.81       61.31     18.96 o
   1   2  33       97.48       95.05     24.13 o
   2   2  33       28.63       19.97     15.57 o
   3   2  33       76.60       73.70     23.29 o
  -2   3  33        5.46       19.37     18.54 o
  -1   3  33        0.32       15.20     13.74 o
  -6   0  34       79.81       76.79     19.29 o
  -5   0  34      295.05      359.99     26.68 o
  -4   0  34      212.07      245.50     34.75 o
  -3   0  34        1.97        0.00     16.55 o
  -2   0  34        0.07        0.00     10.20 o
  -1   0  34      206.88      260.87     33.53 o
   0   0  34      275.83      271.66     33.51 o
   1   0  34       18.41       17.69     13.75 o
   2   0  34        3.15        0.00     11.59 o
   3   0  34       14.41        0.15     10.00 o
   4   0  34        0.38        0.00     12.45 o
  -6   1  34       29.71       39.67     11.28 o
  -5   1  34        0.30        9.13     19.04 o
  -4   1  34        0.56       10.31     15.89 o
  -3   1  34       27.54       46.23     11.94 o
  -2   1  34        7.70        5.79      7.84 o
  -1   1  34       20.20       43.89     12.00 o
   0   1  34       46.57       52.85     10.81 o
   1   1  34        1.94        1.00      6.67 o
   2   1  34        3.08       11.82     14.16 o
   3   1  34       77.57       93.04     24.78 o
  -5   2  34        0.57        5.90     15.61 o
  -4   2  34       20.25       21.64     14.92 o
  -3   2  34        6.66        4.25     12.92 o
  -2   2  34        1.00        9.17     15.14 o
  -1   2  34        5.23        0.00     14.10 o
   0   2  34       33.57       38.80     17.36 o
   1   2  34       21.56       25.70     17.23 o
   2   2  34       28.90       33.19     18.73 o
  -5   1  35       33.82       61.80     21.09 o
  -4   1  35       12.83        0.19     12.45 o
  -3   1  35       48.12       41.59     16.32 o
  -2   1  35      115.72      152.01     18.93 o
  -1   1  35      134.06      138.34     17.36 o
   0   1  35       64.11       84.80     13.99 o
   1   1  35        7.46       16.21      8.12 o
   2   1  35       17.89       21.95     14.39 o
  -3   2  35        3.22        0.00     11.16 o
  -2   2  35        0.18        0.00     22.49 o
  -1   2  35       61.75       71.88     21.73 o
   0   2  35       16.61        3.07     12.99 o
   1   2  35       27.86       30.24     18.23 o
  -5   0  36       20.53       32.03     15.72 o
  -4   0  36        1.35       18.68     15.00 o
  -3   0  36      139.95      113.33     24.37 o
  -2   0  36      179.30      175.52     29.30 o
  -1   0  36        6.25        0.00     10.81 o
   0   0  36        1.68        8.42     13.25 o
   1   0  36       27.17        6.37     10.26 o
   2   0  36       61.50       65.75     18.41 o
  -4   1  36        1.56        0.00     15.40 o
  -3   1  36        6.36       27.73     17.08 o
  -2   1  36        0.15       15.11      9.55 o
  -1   1  36        4.72       24.67     15.36 o
   0   1  36        0.25       24.27      9.48 o
   1   1  36       56.15       58.36     11.71 o
  -3   1  37       56.94       59.88     20.09 o
  -2   1  37       49.81       53.18     30.06 o
  -1   1  37        1.07       13.08      8.45 o
   0   1  37        1.26        0.00     19.99 o
 
